# Supplementary material for: Metabolomic and transcriptomic analyses provide insights into the red pigmentation in loquat (Eriobotrya japonica) peel
Source: Front Plant Sci. 2025 Jun 18;16:1615281. doi: 10.3389/fpls.2025.1615281 (PMC12213514; doi:10.3389/fpls.2025.1615281)
Supplement: Supplementary file 4 [file Table2.xlsx]

## Sheet: Sheet1
Table S2 Sequences of EjF3′H, EjANS and EjUFGT promoter
Promoter name	Promoter sequence
pF3′H-SP3Ha	GCGCGTAATACGACTCACTATAGGGCGAATTGGGTACCGGGCCCCCCCTCGAGGTCGACGGTATCGATAAGCTTTCAGCTCGTCTTCGTAGCAAGGGCAACATCACTGCTAGACAGATCTGTCGCCTACATCGAAAAGACGCCACAGATGTGGCCTAGTAAGGCGGCTCAGCCGCGGGTAAGCCGAGGAGCGCACAACCATCATGGAAAACGAGTTGTAGGAAGTGAATCCGACCCACTCCAGCGTTAAATATTGTCCACAACCACGAAACAAGGCCAAATTCGAAGCCCTGCCCAAATGAATTTTGTTTCCACCGACGTGATCCAGCATTAAGGTTGAAGGCATCCAAGTATAGTTGCATTGGGACGTCCTAGTTGAAGTCAAGTTCCATTTCTACGT…
pF3′H-SP3Hb	GCGCGTAATACGACTCACTATAGGGCGAATTGGGTACCGGGCCCCCCCTCGAGGTCGACGGTATCGATAAGCTTCAGCTCGTCTTCGTAGCAAGGGCAACATCACTGCTAGACAGATCTGTCGCCTACATCGAAAAGACGCCACAGATGTGGCCTAGTAAGGGCTGGTTTGGTAGTGAGGTGATTCTGCAAAAAGTGGTTGTCAAAAAAAACTGGGCAGCTTTTTTATGTTTGGTAAACATTCAGCTTCAGCTTTTTTTCACAATTTTGGGTGAAAAAAAGCCAAAAACACAAAGCTGCAAAACCCAGCTTTGAAAAACCAGCTTTTTTTCACATCTCTTTTACATAAAAGTTTATCAAACACTATAATATTGCTTTTTTTTTTTCAAAAACACTTTTA…
pANS-SP3H	CGCGTATACGACTCACTATAGGGCGAATTGGGTACCGGGCCCCCCCTCGAGGTCGACGGTATCGATAAGCTTGTCAACGATCGAAATTGGTCACTTGTCCCTACACCAAACTAGTATTTTACTCAAAACCTTGAGCTATATTATCAAACTTAAAACAAAATTAATAAAGTCGAAGACGTTCGCCTAATAATGTATATCGAGATCAACCATTTGAATTATAAATTCTTATGATTAACCAAGGACATCCTTATGCACCATTCACTTGTTGTATGTGTTTTAAAATCGTAATTATGGATAAAACGTTAATGTGTAACAGATTTTGAAGAAACAGTGCGTGTCATCTAACTAACCTACCACGTTAAGAAAAAGTATTCGCAAAAGTTTTTCTTTTTTGTATGT…
pUFGT-SP3H	CGCGTATACGACTCCTATAGGGCGAATTGGGTACCGGGCCCCCCCTCGAGGTCGACGGTATCGATAAGCTTGTTGTGACGAGTACATCACGTGTTTTAATAAGAATAGTAAATAGTGAGAAATTTTATTTTTAAGTTATTAACTTTTTAGCACATATATTTTATTATTTGTTTAGTAACACATGGTGTACCACCTTGTGTACCGATCACATTGATGGATGCAAACTGCAAAGGAAAAAAGATTGCATCCAACTTTTTACATTTATTTAATTATTAATTTTATGTTGAAACAAAAATGGAAATAAAATGATGGTAAATTAGAATATTCGGTCCATTTCTCATCCTTAGGCGGCCCATATTCCCTGCTCTGAAATTGGGCTTACAGCCAACAATAACAGGC…
