# Supplementary material for: Metabolomic and transcriptomic analyses provide insights into the red pigmentation in loquat (Eriobotrya japonica) peel
Source: Front Plant Sci. 2025 Jun 18;16:1615281. doi: 10.3389/fpls.2025.1615281 (PMC12213514; doi:10.3389/fpls.2025.1615281)
Supplement: Supplementary file 9 [file Table7.xlsx]

## Sheet: Sheet1
Table S7 Differentially expressed genes assigned to phenylpropanoid biosynthesis, flavonoid biosynthesis pathway and anthocyanin biosynthesis pathway
Gene ID	Swiss-Prot_annotation	NR_annotation	KO|e_value|Database_Genes|Anno	FPKM
				Yellow_1	Yellow_2	Yellow_3	Red_1	Red_2	Red_3
Ej00001801	Cinnamoyl-CoA reductase 1 OS=Arabidopsis thaliana OX=3702 GN=CCR1 PE=1 SV=1	cinnamoyl-CoA reductase 1-like [Malus domestica]	K09753|1.1e-184|mdm:103438772|K09753 cinnamoyl-CoA reductase [EC:1.2.1.44] | (RefSeq) cinnamoyl-CoA reductase 1-like	4.03714	12.2267	11.6012	3.76509	2.46773	2.15236
Ej00004520	Cinnamyl alcohol dehydrogenase 1 OS=Ocimum basilicum OX=39350 GN=CAD1 PE=1 SV=1	hypothetical protein DVH24_021712 [Malus domestica]	K00083|1.6e-201|mdm:103420099|K00083 cinnamyl-alcohol dehydrogenase [EC:1.1.1.195] | (RefSeq) cinnamyl alcohol dehydrogenase 1	125.091	148.863	117	204.155	217.691	194.847
Ej00004648	Caffeic acid 3-O-methyltransferase OS=Prunus dulcis OX=3755 GN=COMT1 PE=2 SV=1	caffeic acid 3-O-methyltransferase [Malus domestica]	K13066|2.8e-170|mdm:103426499|K13066 caffeic acid 3-O-methyltransferase [EC:2.1.1.68] | (RefSeq) caffeic acid 3-O-methyltransferase	32.3049	36.8968	22.7892	1.20314	4.26894	12.3313
Ej00004657	Caffeic acid 3-O-methyltransferase OS=Prunus dulcis OX=3755 GN=COMT1 PE=2 SV=1	caffeic acid 3-O-methyltransferase [Pyrus ussuriensis x Pyrus communis]	K13066|2.1e-205|mdm:103444340|K13066 caffeic acid 3-O-methyltransferase [EC:2.1.1.68] | (RefSeq) caffeic acid 3-O-methyltransferase-like	2.01273	5.57255	2.58402	0.047287	0.05013	0.323137
Ej00016186	Cytochrome P450 98A2 OS=Glycine max OX=3847 GN=CYP98A2 PE=2 SV=1	cytochrome P450 98A2 [Pyrus ussuriensis x Pyrus communis]	K09754|1.8e-257|pxb:103944996|K09754 5-O-(4-coumaroyl)-D-quinate 3'-monooxygenase [EC:1.14.14.96] | (RefSeq) cytochrome P450 98A2 isoform X1	12.5886	13.1679	9.92587	0.996176	1.87198	6.59541
Ej00016649	Aldehyde dehydrogenase family 2 member C4 OS=Arabidopsis thaliana OX=3702 GN=ALDH2C4 PE=1 SV=2	hypothetical protein DVH24_017934 [Malus domestica]	K12355|2.9e-237|mdm:103418162|K12355 coniferyl-aldehyde dehydrogenase [EC:1.2.1.68] | (RefSeq) aldehyde dehydrogenase family 2 member C4-like	40.2774	42.3978	34.9459	1.33103	11.8182	14.3336
Ej00016791	Cinnamoyl-CoA reductase-like SNL6 OS=Oryza sativa subsp. japonica OX=39947 GN=SNL6 PE=3 SV=1	cinnamoyl-CoA reductase-like SNL6 [Malus domestica]	K09753|1.3e-37|ppp:112288176|K09753 cinnamoyl-CoA reductase [EC:1.2.1.44] | (RefSeq) cinnamoyl-CoA reductase 1-like isoform X1	17.5495	26.9656	5.57966	0.856803	1.55366	1.17243
Ej00023196	Polygalacturonase inhibitor OS=Pyrus communis OX=23211 GN=PGIP PE=1 SV=1	RecName: Full=Polygalacturonase inhibitor; AltName: Full=Polygalacturonase-inhibiting protein; Short=PGIG; Flags: Precursor [Pyrus communis]	K01188|9.0e-22|sita:101778196|K01188 beta-glucosidase [EC:3.2.1.21] | (RefSeq) beta-glucosidase 12	0.842558	0.50224	1.83677	155.369	5.51384	12.9453
Ej00025551	Cinnamyl alcohol dehydrogenase 1 OS=Ocimum basilicum OX=39350 GN=CAD1 PE=1 SV=1	hypothetical protein C1H46_002211 [Malus baccata]	K00083|1.3e-139|pmum:103337371|K00083 cinnamyl-alcohol dehydrogenase [EC:1.1.1.195] | (RefSeq) cinnamyl alcohol dehydrogenase 1-like	1.27174	0.311196	0.385229	6.98187	3.03941	5.56055
Ej00028528	Cinnamoyl-CoA reductase-like SNL6 OS=Oryza sativa subsp. japonica OX=39947 GN=SNL6 PE=3 SV=1	hypothetical protein C1H46_040096 [Malus baccata]	K09753|2.4e-36|ppp:112293893|K09753 cinnamoyl-CoA reductase [EC:1.2.1.44] | (RefSeq) cinnamoyl-CoA reductase 1-like	2.3648	2.61754	3.29764	13.4306	6.52483	8.41205
Ej00029048	Berberine bridge enzyme-like 17 OS=Arabidopsis thaliana OX=3702 GN=At4g20800 PE=2 SV=1	PREDICTED: flavin-dependent oxidoreductase FOX5-like [Pyrus x bretschneideri]	K22395|7.7e-156|hbr:110646559|K22395 cinnamyl-alcohol dehydrogenase [EC:1.1.1.195] | (RefSeq) berberine bridge enzyme-like 13	0.189285	0.034859	0.069518	117.401	23.1116	35.2593
Ej00030969	Protein ECERIFERUM 2 OS=Arabidopsis thaliana OX=3702 GN=CER2 PE=1 SV=1	protein ECERIFERUM 2 [Malus domestica]	K13065|2.1e-18|jcu:105633533|K13065 shikimate O-hydroxycinnamoyltransferase [EC:2.3.1.133] | (RefSeq) shikimate O-hydroxycinnamoyltransferase	10.8575	13.4916	3.53588	0.043289	0	0
Ej00034241	Peroxidase 5 OS=Vitis vinifera OX=29760 GN=GSVIVT00037159001 PE=1 SV=2	hypothetical protein DVH24_033676 [Malus domestica]	K00430|4.1e-181|mdm:103452373|K00430 peroxidase [EC:1.11.1.7] | (RefSeq) peroxidase 57-like	0.582059	1.12863	1.01485	0.234247	0.179533	0.228273
Ej00039462	Protein ECERIFERUM 2 OS=Arabidopsis thaliana OX=3702 GN=CER2 PE=1 SV=1	protein ECERIFERUM 2-like isoform X2 [Malus domestica]	K13065|1.8e-17|jcu:105633533|K13065 shikimate O-hydroxycinnamoyltransferase [EC:2.3.1.133] | (RefSeq) shikimate O-hydroxycinnamoyltransferase	23.8139	26.9381	16.2245	2.19468	5.34812	5.44045
Ej00042789	Cytochrome P450 84A1 OS=Arabidopsis thaliana OX=3702 GN=CYP84A1 PE=1 SV=1	LOW QUALITY PROTEIN: cytochrome P450 84A1-like [Malus domestica]	K09755|3.8e-285|mdm:103400991|K09755 ferulate-5-hydroxylase [EC:1.14.-.-] | (RefSeq) LOW QUALITY PROTEIN: cytochrome P450 84A1-like	9.94878	3.98382	0.963025	0	0.088403	0.105735
Ej00045193	Caffeoylshikimate esterase OS=Arabidopsis thaliana OX=3702 GN=CSE PE=1 SV=1	caffeoylshikimate esterase-like [Pyrus ussuriensis x Pyrus communis]	K18368|1.3e-132|mdm:103449182|K18368 caffeoylshikimate esterase [EC:3.1.1.-] | (RefSeq) caffeoylshikimate esterase isoform X1	1.3602	2.8561	2.99209	0	0.144427	0.298065
Ej00048366	Probable cinnamyl alcohol dehydrogenase 1 OS=Arabidopsis thaliana OX=3702 GN=CAD1 PE=2 SV=1	cinnamyl alcohol dehydrogenase 7 [Eriobotrya japonica]	K00083|1.1e-198|mdm:103431078|K00083 cinnamyl-alcohol dehydrogenase [EC:1.1.1.195] | (RefSeq) probable cinnamyl alcohol dehydrogenase 1	92.6146	116.248	105.995	167.443	183.904	174.934
Ej00050067	Cinnamoyl-CoA reductase 1 OS=Arabidopsis thaliana OX=3702 GN=CCR1 PE=1 SV=1	cinnamoyl-CoA reductase [Pyrus pyrifolia]	K09753|4.4e-155|mdm:103424888|K09753 cinnamoyl-CoA reductase [EC:1.2.1.44] | (RefSeq) cinnamoyl-CoA reductase 1-like	16.7431	9.47681	8.79557	0.823442	2.81408	3.79876
Ej00050190	Shikimate O-hydroxycinnamoyltransferase OS=Arabidopsis thaliana OX=3702 GN=HST PE=1 SV=1	PREDICTED: shikimate O-hydroxycinnamoyltransferase-like [Pyrus x bretschneideri]	K13065|1.3e-171|pxb:103964288|K13065 shikimate O-hydroxycinnamoyltransferase [EC:2.3.1.133] | (RefSeq) shikimate O-hydroxycinnamoyltransferase-like	2.76242	3.12847	3.32934	0.464023	0.064048	0.985378
Ej00058244	Phenylacetaldehyde reductase OS=Rosa hybrid cultivar OX=128735 GN=PAR PE=1 SV=1	cinnamoyl-CoA reductase 1-like [Malus domestica]	K09753|5.5e-88|sbi:8077848|K09753 cinnamoyl-CoA reductase [EC:1.2.1.44] | (RefSeq) cinnamoyl-CoA reductase 1	505.314	703.259	508.046	1589.47	1254.87	1199.42
Ej00060537	Cytochrome P450 98A2 OS=Glycine max OX=3847 GN=CYP98A2 PE=2 SV=1	hypothetical protein C1H46_007012 [Malus baccata]	K09754|1.3e-296|mdm:103402429|K09754 5-O-(4-coumaroyl)-D-quinate 3'-monooxygenase [EC:1.14.14.96] | (RefSeq) cytochrome P450 98A2	14.8913	15.4789	13.3519	1.38961	2.95143	8.47293
Ej00071024	Peroxidase 52 OS=Arabidopsis thaliana OX=3702 GN=PER52 PE=2 SV=1	peroxidase P7-like [Malus domestica]	K00430|7.8e-172|mdm:103417791|K00430 peroxidase [EC:1.11.1.7] | (RefSeq) peroxidase P7-like	78.3738	101.908	51.7207	6.87853	9.48282	13.2714
Ej00074103	--	PREDICTED: protein ECERIFERUM 26-like [Pyrus x bretschneideri]	K13065|6.8e-20|smo:SELMODRAFT_450723|K13065 shikimate O-hydroxycinnamoyltransferase [EC:2.3.1.133] | (RefSeq) BAHDb5a-2; BAHD family acyltransferase	1.96865	2.9881	0.683424	0.235269	0.087294	0
Ej00090831	Beta-xylosidase/alpha-L-arabinofuranosidase 2 OS=Medicago sativa subsp. varia OX=36902 GN=Xyl2 PE=2 SV=1	hypothetical protein DVH24_039207 [Malus domestica]	K05349|0.0e+00|pxb:103934646|K05349 beta-glucosidase [EC:3.2.1.21] | (RefSeq) uncharacterized protein LOC103934646	7.40305	10.1524	5.7139	2.93335	0.780909	1.41274
Ej00096085	BAHD acyltransferase At5g47980 OS=Arabidopsis thaliana OX=3702 GN=BAHD1 PE=2 SV=1	hypothetical protein C1H46_036959 [Malus baccata]	K13065|1.5e-96|pavi:110771447|K13065 shikimate O-hydroxycinnamoyltransferase [EC:2.3.1.133] | (RefSeq) BAHD acyltransferase At5g47980-like	20.3019	36.2028	33.3306	148.455	79.8759	82.9145
newGene_11736	Berberine bridge enzyme-like 8 OS=Arabidopsis thaliana OX=3702 GN=At1g30700 PE=2 SV=1	reticuline oxidase-like protein [Pyrus ussuriensis x Pyrus communis]	K22395|2.24e-198|oeu:111384963|K22395 cinnamyl-alcohol dehydrogenase [EC:1.1.1.195] | (RefSeq) berberine bridge enzyme-like 13	1.69862	2.35647	3.89073	0.636081	1.04728	1.14181
newGene_14473	Phenylacetaldehyde reductase OS=Rosa hybrid cultivar OX=128735 GN=PAR PE=1 SV=1	PREDICTED: cinnamoyl-CoA reductase 1-like [Pyrus x bretschneideri]	K09753|1.44e-91|sita:101785020|K09753 cinnamoyl-CoA reductase [EC:1.2.1.44] | (RefSeq) cinnamoyl-CoA reductase 1	21.8579	22.6008	31.8146	63.4151	46.8975	47.728
newGene_15208	Caffeic acid 3-O-methyltransferase 1 OS=Populus kitakamiensis OX=34292 GN=HOMT1 PE=3 SV=1	PREDICTED: caffeic acid 3-O-methyltransferase-like [Pyrus x bretschneideri]	K13066|1.98e-230|pxb:103956347|K13066 caffeic acid 3-O-methyltransferase [EC:2.1.1.68] | (RefSeq) caffeic acid 3-O-methyltransferase-like	65.7989	49.7409	60.9442	162.592	171.228	161.985
newGene_15355	Anthranilate N-methyltransferase OS=Ruta graveolens OX=37565 PE=1 SV=1	anthranilate N-methyltransferase-like [Pyrus ussuriensis x Pyrus communis]	K13066|8.59e-235|mdm:114821537|K13066 caffeic acid 3-O-methyltransferase [EC:2.1.1.68] | (RefSeq) caffeic acid 3-O-methyltransferase 1-like	5.57268	7.68936	10.4419	72.1447	43.1612	35.1518
newGene_17076	Cytochrome P450 98A2 OS=Glycine max OX=3847 GN=CYP98A2 PE=2 SV=1	cytochrome P450 98A2-like [Malus domestica]	K09754|1.79e-95|mdm:103441965|K09754 5-O-(4-coumaroyl)-D-quinate 3'-monooxygenase [EC:1.14.14.96] | (RefSeq) cytochrome P450 98A2-like	19.3171	16.0188	15.4947	34.2135	36.2504	35.1429
newGene_1792	4-coumarate--CoA ligase 2 OS=Nicotiana tabacum OX=4097 GN=4CL2 PE=1 SV=1	4-coumarate coenzyme A ligase 5 [Eriobotrya japonica]	K01904|0.0|mdm:114820472|K01904 4-coumarate--CoA ligase [EC:6.2.1.12] | (RefSeq) 4-coumarate--CoA ligase 2-like	8.70992	12.7973	11.5001	0.743775	0.865902	2.03031
newGene_18299	Berberine bridge enzyme-like 21 OS=Arabidopsis thaliana OX=3702 GN=At4g20840 PE=2 SV=1	berberine bridge enzyme-like 21 [Malus domestica]	K22395|6.38e-196|nto:104106576|K22395 cinnamyl-alcohol dehydrogenase [EC:1.1.1.195] | (RefSeq) flavin-dependent oxidoreductase FOX2-like	21.3163	15.8787	47.4922	8.72087	6.53501	7.54456
newGene_19004	Peroxidase 4 OS=Vitis vinifera OX=29760 GN=GSVIVT00023967001 PE=1 SV=1	peroxidase 4-like [Malus domestica]	K00430|5.61e-229|mdm:103447309|K00430 peroxidase [EC:1.11.1.7] | (RefSeq) peroxidase 4-like	1.69494	4.18445	6.23925	72.364	34.1008	23.1453
newGene_4325	Peroxidase 10 OS=Arabidopsis thaliana OX=3702 GN=PER10 PE=1 SV=1	peroxidase 10-like [Malus domestica]	K00430|6.42e-240|mdm:103416003|K00430 peroxidase [EC:1.11.1.7] | (RefSeq) peroxidase 10-like	1.2424	1.55404	2.01037	4.03557	3.65047	5.20532
newGene_5503	Caffeic acid 3-O-methyltransferase OS=Prunus dulcis OX=3755 GN=COMT1 PE=2 SV=1	caffeic acid 3-O-methyltransferase [Malus domestica]	K13066|2.43e-235|mdm:103426499|K13066 caffeic acid 3-O-methyltransferase [EC:2.1.1.68] | (RefSeq) caffeic acid 3-O-methyltransferase	23.1769	24.7715	12.5589	0.732303	2.34126	5.48694
newGene_6051	Cinnamoyl-CoA reductase-like SNL6 OS=Oryza sativa subsp. japonica OX=39947 GN=SNL6 PE=3 SV=1	hypothetical protein DVH24_022273 [Malus domestica]	K09753|2.13e-46|ppp:112293893|K09753 cinnamoyl-CoA reductase [EC:1.2.1.44] | (RefSeq) cinnamoyl-CoA reductase 1-like	55.8576	86.2305	23.0774	1.41488	1.89388	1.33755
newGene_7016	Probable cinnamyl alcohol dehydrogenase 1 OS=Arabidopsis thaliana OX=3702 GN=CAD1 PE=2 SV=1	PREDICTED: probable cinnamyl alcohol dehydrogenase 1 [Pyrus x bretschneideri]	K00083|1.13e-221|pavi:110755615|K00083 cinnamyl-alcohol dehydrogenase [EC:1.1.1.195] | (RefSeq) probable cinnamyl alcohol dehydrogenase 1	1.99711	0.321449	1.00162	5.57702	2.55549	6.89727
newGene_8546	Phenylacetaldehyde reductase OS=Rosa hybrid cultivar OX=128735 GN=PAR PE=1 SV=1	cinnamoyl-CoA reductase 1-like [Pyrus ussuriensis x Pyrus communis]	K09753|7.80e-96|egu:105050729|K09753 cinnamoyl-CoA reductase [EC:1.2.1.44] | (RefSeq) cinnamoyl-CoA reductase 1-like	24.2879	19.2573	22.1392	71.6761	44.27	42.3977
newGene_9070	Peroxidase 4 OS=Vitis vinifera OX=29760 GN=GSVIVT00023967001 PE=1 SV=1	peroxidase 4-like [Malus domestica]	K00430|1.96e-237|mdm:103418409|K00430 peroxidase [EC:1.11.1.7] | (RefSeq) peroxidase 4-like	0	0.118697	0	4.77932	1.86451	3.35948
Ej00003447	Fatty-acid-binding protein 3, chloroplastic OS=Arabidopsis thaliana OX=3702 GN=FAP3 PE=1 SV=1	PREDICTED: fatty-acid-binding protein 3, chloroplastic-like [Pyrus x bretschneideri]	K01859|2.5e-09|lja:Lj5g3v2288880.1|K01859 chalcone isomerase [EC:5.5.1.6] | (RefSeq) Lj5g3v2288880.1; -	5.98651	5.23335	2.16361	1.59464	0.921605	1.88085
Ej00014264	Polyketide synthase 5 OS=Rubus idaeus OX=32247 GN=PKS5 PE=1 SV=1	polyketide synthase 5 [Malus domestica]	K00660|7.7e-222|mdm:103443513|K00660 chalcone synthase [EC:2.3.1.74] | (RefSeq) polyketide synthase 5	11.8743	33.8902	9.76858	32.3767	75.5973	73.3521
Ej00014465	Polyketide synthase 5 OS=Rubus idaeus OX=32247 GN=PKS5 PE=1 SV=1	hypothetical protein C1H46_010806 [Malus baccata]	K00660|3.8e-221|mdm:103443512|K00660 chalcone synthase [EC:2.3.1.74] | (RefSeq) polyketide synthase 5-like	5.82531	12.8822	5.81602	11.6878	31.1594	28.9552
Ej00025308	Flavonoid 3'-monooxygenase OS=Petunia hybrida OX=4102 GN=CYP75B2 PE=2 SV=1	hypothetical protein DVH24_023723 [Malus domestica]	K05280|1.3e-165|mdm:103455413|K05280 flavonoid 3'-monooxygenase [EC:1.14.14.82] | (RefSeq) flavonoid 3'-monooxygenase	12.3457	21.0799	10.028	28.5273	43.2709	63.9958
Ej00061364	Flavonol synthase/flavanone 3-hydroxylase OS=Citrus unshiu OX=55188 GN=FLS PE=1 SV=1	hypothetical protein C1H46_023095 [Malus baccata]	K05278|1.2e-194|mdm:114821553|K05278 flavonol synthase [EC:1.14.20.6] | (RefSeq) flavonol synthase/flavanone 3-hydroxylase-like	11.044	29.004	11.7486	90.6222	122.404	129.781
Ej00071798	Chalcone--flavonone isomerase OS=Pyrus communis OX=23211 GN=CHI PE=2 SV=1	PREDICTED: chalcone--flavonone isomerase [Pyrus x bretschneideri]	K01859|2.8e-255|pxb:103936753|K01859 chalcone isomerase [EC:5.5.1.6] | (RefSeq) chalcone--flavonone isomerase	0.684137	1.60515	0.694375	5.12767	4.06426	6.78427
Ej00084517	Tetraketide alpha-pyrone reductase 1 OS=Arabidopsis thaliana OX=3702 GN=TKPR1 PE=1 SV=1	tetraketide alpha-pyrone reductase 1-like [Pyrus ussuriensis x Pyrus communis]	K13082|1.7e-62|mus:103979760|K13082 bifunctional dihydroflavonol 4-reductase/flavanone 4-reductase [EC:1.1.1.219 1.1.1.234] | (RefSeq) dihydroflavonol-4-reductase	5.04304	4.05816	4.86394	11.2516	8.31037	9.03776
Ej00084941	UDP-glycosyltransferase 88F4 OS=Malus domestica OX=3750 GN=UGT88F4 PE=2 SV=1	anthocyanidin 5,3-O-glucosyltransferase-like [Pyrus ussuriensis x Pyrus communis]	K22845|1.3e-205|pxb:103967813|K22845 phlorizin synthase [EC:2.4.1.357] | (RefSeq) UDP-glycosyltransferase 88F3-like	1.97541	4.56889	4.44435	15.5269	14.5056	15.2576
Ej00092682	Probable chalcone--flavonone isomerase 3 OS=Arabidopsis thaliana OX=3702 GN=CHI3 PE=1 SV=1	hypothetical protein C1H46_015879 [Malus baccata]	K01859|9.3e-112|pxb:103940646|K01859 chalcone isomerase [EC:5.5.1.6] | (RefSeq) probable chalcone--flavonone isomerase 3 isoform X1	46.5556	34.8171	32.0524	57.7241	105.436	86.1753
newGene_13949	Leucoanthocyanidin dioxygenase OS=Malus domestica OX=3750 GN=ANS PE=2 SV=1	anthocyanidin synthase [Pyrus communis]	K05277|5.66e-260|mdm:103437326|K05277 anthocyanidin synthase [EC:1.14.20.4] | (RefSeq) leucoanthocyanidin dioxygenase-like	29.2235	58.857	17.4998	79.4384	131.038	180.943
newGene_15317	Chalcone--flavonone isomerase OS=Pyrus communis OX=23211 GN=CHI PE=2 SV=1	RecName: Full=Chalcone--flavonone isomerase; Short=Chalcone isomerase [Pyrus communis]	K01859|1.11e-143|pxb:103928583|K01859 chalcone isomerase [EC:5.5.1.6] | (RefSeq) chalcone--flavonone isomerase-like	0.890484	1.87959	0.43181	2.61286	3.65596	6.73908
newGene_16725	Flavonol synthase/flavanone 3-hydroxylase OS=Malus domestica OX=3750 GN=FLS PE=2 SV=1	flavonol synthase/flavanone 3-hydroxylase [Pyrus ussuriensis x Pyrus communis]	K05278|1.86e-248|pxb:103933697|K05278 flavonol synthase [EC:1.14.20.6] | (RefSeq) flavonol synthase/flavanone 3-hydroxylase	67.8793	107.803	54.237	5.95404	21.6532	22.8837
Ej00006885	Anthocyanidin 3-O-glucosyltransferase 2 OS=Fragaria ananassa OX=3747 GN=FGT PE=1 SV=1	PREDICTED: anthocyanidin 3-O-glucosyltransferase 2-like [Pyrus x bretschneideri]	K12930|2.1e-230|pxb:103951514|K12930 anthocyanidin 3-O-glucosyltransferase [EC:2.4.1.115] | (RefSeq) anthocyanidin 3-O-glucosyltransferase 2-like	6.08804	12.7978	10.637	35.6024	64.1457	60.8827
