# Supplementary material for: Metabolomic and transcriptomic analyses provide insights into the red pigmentation in loquat (Eriobotrya japonica) peel
Source: Front Plant Sci. 2025 Jun 18;16:1615281. doi: 10.3389/fpls.2025.1615281 (PMC12213514; doi:10.3389/fpls.2025.1615281)
Supplement: Supplementary file 10 [file Table8.xlsx]

## Sheet: Sheet1
Table S8 Differentially expressed genes correlated with anthocyanins
Gene ID	Family	Swiss-Prot_annotation	NR_annotation		FPKM
				Yellow_1	Yellow_2	Yellow_3	Red_1	Red_2	Red_3
Ej00001591	AP2	AP2-like ethylene-responsive transcription factor At1g16060 OS=Arabidopsis thaliana OX=3702 GN=At1g16060 PE=2 SV=1	hypothetical protein DVH24_031140 [Malus domestica]	50.6114	50.1077	28.4028	0.687576	1.90116	1.21448
Ej00021830	ARF	Auxin response factor 9 OS=Arabidopsis thaliana OX=3702 GN=ARF9 PE=1 SV=1	ADP-ribosylation factor 1 [Pyrus ussuriensis x Pyrus communis]	4.23829	4.39759	6.3506	0.651272	1.01495	0.799944
Ej00022029	ARF	Auxin response factor 18 OS=Oryza sativa subsp. japonica OX=39947 GN=ARF18 PE=2 SV=1	auxin response factor 18-like [Malus domestica]	5.01651	4.21579	4.44502	0.303341	0.383046	1.02673
Ej00027766	ARF	Auxin response factor 18 OS=Oryza sativa subsp. japonica OX=39947 GN=ARF18 PE=2 SV=1	hypothetical protein DVH24_005901 [Malus domestica]	16.9913	13.2844	11.6345	3.80928	4.4013	5.90592
Ej00043896	ARF	Auxin response factor 8 OS=Arabidopsis thaliana OX=3702 GN=ARF8 PE=1 SV=2	auxin response factor 8 isoform X1 [Malus domestica]	26.309	24.4003	23.5275	14.8509	13.1836	16.7239
Ej00069440	ARF	Auxin response factor 9 OS=Arabidopsis thaliana OX=3702 GN=ARF9 PE=1 SV=1	auxin response factor 9 [Pyrus ussuriensis x Pyrus communis]	4.9313	8.11811	6.72976	2.92679	3.24562	3.31292
Ej00071315	ARF	Auxin response factor 18 OS=Oryza sativa subsp. japonica OX=39947 GN=ARF18 PE=2 SV=1	PREDICTED: auxin response factor 18-like isoform X1 [Pyrus x bretschneideri]	19.7425	33.8498	28.7462	5.68262	6.10021	8.51656
Ej00080952	ARR-B	Two-component response regulator ARR1 OS=Arabidopsis thaliana OX=3702 GN=ARR1 PE=1 SV=2	hypothetical protein C1H46_007786 [Malus baccata]	15.5774	19.9222	14.4943	6.58123	9.11103	9.88401
Ej00038381	B3	B3 domain-containing transcription factor VRN1 OS=Arabidopsis thaliana OX=3702 GN=VRN1 PE=1 SV=1	B3 domain-containing transcription factor VRN1-like isoform X1 [Malus domestica]	9.788	10.3698	9.80465	4.23566	3.42684	3.77944
Ej00079857	B3	B3 domain-containing protein At2g36080 OS=Arabidopsis thaliana OX=3702 GN=ARF31 PE=2 SV=1	hypothetical protein DVH24_034872 [Malus domestica]	0.314299	0.247343	1.40416	8.51068	22.7288	5.49772
Ej00042889	BES1	BES1/BZR1 homolog protein 2 OS=Arabidopsis thaliana OX=3702 GN=BEH2 PE=1 SV=1	hypothetical protein C1H46_005274 [Malus baccata]	21.706	33.9055	30.7328	15.8481	14.2027	20.3472
Ej00074607	BES1	BES1/BZR1 homolog protein 4 OS=Arabidopsis thaliana OX=3702 GN=BEH4 PE=1 SV=1	PREDICTED: BES1/BZR1 homolog protein 4-like [Pyrus x bretschneideri]	23.2352	41.0478	29.7754	15.4992	16.7237	20.6439
Ej00082478	BES1	Protein BRASSINAZOLE-RESISTANT 1 OS=Arabidopsis thaliana OX=3702 GN=BZR1 PE=1 SV=1	PREDICTED: protein BRASSINAZOLE-RESISTANT 1-like [Pyrus x bretschneideri]	18.1136	39.0058	29.8266	7.81405	9.50677	8.39517
Ej00000403	bHLH	Transcription factor bHLH30 OS=Arabidopsis thaliana OX=3702 GN=BHLH30 PE=1 SV=1	hypothetical protein DVH24_017322 [Malus domestica]	24.0208	33.1098	31.7058	77.0233	50.2507	52.2352
Ej00001919	bHLH	--	transcription factor bHLH162-like [Malus domestica]	2.9668	5.22224	3.20478	0	0	0
Ej00005359	bHLH	Transcription factor UNE12 OS=Arabidopsis thaliana OX=3702 GN=UNE12 PE=1 SV=2	transcription factor UNE12-like [Malus domestica]	6.78989	7.51194	5.34402	18.1866	20.7613	12.6928
Ej00012994	bHLH	Transcription factor MYC2 OS=Solanum lycopersicum OX=4081 GN=MYC2 PE=1 SV=1	PREDICTED: transcription factor MYC2 [Pyrus x bretschneideri]	26.2872	37.924	77.8329	14.7889	19.116	19.1716
Ej00018558	bHLH	Transcription factor bHLH130 OS=Arabidopsis thaliana OX=3702 GN=BHLH130 PE=1 SV=1	hypothetical protein C1H46_024597 [Malus baccata]	14.4403	10.9404	7.46674	18.1313	29.6517	24.8309
Ej00022021	bHLH	Transcription factor MTB1 OS=Solanum lycopersicum OX=4081 GN=MTB1 PE=1 SV=1	transcription factor bHLH13 [Pyrus ussuriensis x Pyrus communis]	13.4771	14.5573	35.658	6.37413	5.35952	5.69746
Ej00023610	bHLH	Transcription factor bHLH35 OS=Arabidopsis thaliana OX=3702 GN=BHLH35 PE=2 SV=1	hypothetical protein C1H46_027109 [Malus baccata]	73.7409	108.483	137.48	26.615	8.5496	10.7142
Ej00025636	bHLH	Transcription factor SPATULA OS=Arabidopsis thaliana OX=3702 GN=SPT PE=1 SV=1	transcription factor SPATULA [Pyrus ussuriensis x Pyrus communis]	70.8682	67.6793	51.9528	12.3322	24.8465	40.5774
Ej00026138	bHLH	Transcription factor bHLH25 OS=Arabidopsis thaliana OX=3702 GN=BHLH25 PE=2 SV=2	basic helix-loop-helix DNA-binding superfamily protein 18a [Eriobotrya japonica]	11.7791	7.17253	13.1554	1.64492	0.483805	0.105044
Ej00026605	bHLH	Transcription factor BIM1 OS=Arabidopsis thaliana OX=3702 GN=BIM1 PE=1 SV=2	transcription factor BIM1 isoform X1 [Malus domestica]	24.4685	45.689	24.7588	8.97818	12.0589	17.8737
Ej00028285	bHLH	Transcription factor bHLH63 OS=Arabidopsis thaliana OX=3702 GN=BHLH63 PE=1 SV=1	transcription factor bHLH63-like [Pyrus ussuriensis x Pyrus communis]	8.71518	8.87335	3.31119	0.146866	0.379251	1.67148
Ej00032176	bHLH	Transcription factor bHLH35 OS=Arabidopsis thaliana OX=3702 GN=BHLH35 PE=2 SV=1	PREDICTED: transcription factor bHLH35 [Pyrus x bretschneideri]	31.1242	48.369	98.509	1.78139	4.01087	3.93114
Ej00036152	bHLH	Transcription factor MTB1 OS=Solanum lycopersicum OX=4081 GN=MTB1 PE=1 SV=1	transcription factor bHLH13-like [Malus domestica]	21.3675	28.6158	38.1321	11.1448	10.7232	10.0327
Ej00046945	bHLH	Transcription factor MYC4 OS=Arabidopsis thaliana OX=3702 GN=MYC4 PE=1 SV=1	hypothetical protein C1H46_015425 [Malus baccata]	8.96329	10.8843	17.7855	3.12947	4.14886	3.32816
Ej00051765	bHLH	Transcription factor bHLH106 OS=Arabidopsis thaliana OX=3702 GN=BHLH106 PE=2 SV=1	PREDICTED: transcription factor bHLH106-like [Pyrus x bretschneideri]	4.89	4.85679	5.11274	9.41431	14.0673	12.9684
Ej00068015	bHLH	Transcription factor bHLH137 OS=Arabidopsis thaliana OX=3702 GN=BHLH137 PE=1 SV=1	basic helix-loop-helix DNA-binding superfamily protein 137 [Eriobotrya japonica]	285.909	420.801	208.635	56.6009	139.242	176.655
newGene_1080	bHLH	Transcription factor BPE OS=Arabidopsis thaliana OX=3702 GN=BPE PE=2 SV=1	PREDICTED: transcription factor bHLH79 [Pyrus x bretschneideri]	6.32887	5.56521	3.18858	0.649431	1.02868	0.931853
Ej00022218	bZIP	Common plant regulatory factor 1 OS=Petroselinum crispum OX=4043 GN=CPRF1 PE=2 SV=1	common plant regulatory factor 1 isoform X1 [Malus domestica]	21.067	39.639	22.028	5.35146	7.57569	8.21962
Ej00025951	bZIP	Common plant regulatory factor 1 OS=Petroselinum crispum OX=4043 GN=CPRF1 PE=2 SV=1	common plant regulatory factor 1-like [Pyrus ussuriensis x Pyrus communis]	14.9236	21.1282	25.628	12.9871	8.01364	9.96775
Ej00035850	bZIP	Common plant regulatory factor 1 OS=Petroselinum crispum OX=4043 GN=CPRF1 PE=2 SV=1	hypothetical protein DVH24_009797 [Malus domestica]	56.3885	80.184	63.3902	37.2507	36.197	50.7385
Ej00070269	bZIP	Transcription factor PERIANTHIA OS=Arabidopsis thaliana OX=3702 GN=PAN PE=1 SV=1	PREDICTED: transcription factor TGA2.3-like isoform X1 [Pyrus x bretschneideri]	1.25344	2.09673	1.54439	4.42376	6.06463	4.86444
newGene_16076	bZIP	bZIP transcription factor 29 OS=Arabidopsis thaliana OX=3702 GN=BZIP29 PE=2 SV=1	transcription factor VIP1-like [Malus domestica]	11.9081	20.714	12.9876	9.8668	4.69847	7.60368
newGene_5283	bZIP	--	hypothetical protein C1H46_043404 [Malus baccata]	8.44885	3.92332	4.321	0.870526	1.22137	2.02714
Ej00053952	C2H2	Zinc finger protein ZAT10 OS=Arabidopsis thaliana OX=3702 GN=ZAT10 PE=2 SV=1	PREDICTED: zinc finger protein ZAT10 [Pyrus x bretschneideri]	266.495	496.457	487.367	116.65	243.307	146.4
Ej00073338	C2H2	Zinc finger protein GAI-ASSOCIATED FACTOR 1 OS=Arabidopsis thaliana OX=3702 GN=GAF1 PE=1 SV=1	hypothetical protein DVH24_036606 [Malus domestica]	2.46333	6.79551	7.53251	18.9439	21.0667	13.2077
Ej00086155	C2H2	Zinc finger protein ZAT5 OS=Arabidopsis thaliana OX=3702 GN=ZAT5 PE=2 SV=1	hypothetical protein DVH24_026837 [Malus domestica]	10.6171	6.20855	25.8041	1.11812	1.38208	1.93979
Ej00086618	C2H2	Zinc finger protein ZAT10 OS=Arabidopsis thaliana OX=3702 GN=ZAT10 PE=2 SV=1	hypothetical protein C1H46_016172 [Malus baccata]	57.848	34.2014	92.1907	16.4849	13.4772	19.5843
Ej00047703	C3H	Zinc finger CCCH domain-containing protein 20 OS=Arabidopsis thaliana OX=3702 GN=At2g19810 PE=2 SV=1	hypothetical protein C1H46_026846 [Malus baccata]	1.1541	2.4952	1.16682	6.0351	3.78966	4.57073
Ej00068880	C3H	Zinc finger CCCH domain-containing protein ZFN-like OS=Pisum sativum OX=3888 PE=2 SV=1	hypothetical protein DVH24_030306 [Malus domestica]	21.354	19.622	22.5497	13.188	13.7885	12.928
Ej00069781	C3H	Zinc finger CCCH domain-containing protein 2 OS=Arabidopsis thaliana OX=3702 GN=TZF4 PE=1 SV=1	hypothetical protein C1H46_042809 [Malus baccata]	0.143058	0.214686	0	8.02482	13.0853	5.40869
Ej00071183	C3H	Zinc finger CCCH domain-containing protein 29 OS=Arabidopsis thaliana OX=3702 GN=At2g40140 PE=1 SV=1	PREDICTED: zinc finger CCCH domain-containing protein 29-like [Pyrus x bretschneideri]	119.523	154.952	255.14	46.6883	80.4732	70.9534
Ej00082379	C3H	Zinc finger CCCH domain-containing protein 20 OS=Arabidopsis thaliana OX=3702 GN=At2g19810 PE=2 SV=1	PREDICTED: zinc finger CCCH domain-containing protein 23-like [Pyrus x bretschneideri]	32.9235	22.5839	22.0458	116.683	111.963	108.408
Ej00093125	C3H	Zinc finger CCCH domain-containing protein 29 OS=Arabidopsis thaliana OX=3702 GN=At2g40140 PE=1 SV=1	PREDICTED: zinc finger CCCH domain-containing protein 29-like [Pyrus x bretschneideri]	112.298	179.119	308.955	66.8915	103.155	88.438
Ej00026858	CAMTA	Calmodulin-binding transcription activator 3 OS=Arabidopsis thaliana OX=3702 GN=CAMTA3 PE=1 SV=1	hypothetical protein C1H46_000048 [Malus baccata]	23.2145	27.4655	36.8107	12.8969	13.6332	13.6436
Ej00094009	CAMTA	Calmodulin-binding transcription activator 3 OS=Arabidopsis thaliana OX=3702 GN=CAMTA3 PE=1 SV=1	hypothetical protein DVH24_041225 [Malus domestica]	9.87962	11.3621	14.7499	6.25251	6.43196	8.20599
newGene_13223	CAMTA	Calmodulin-binding transcription activator 2 OS=Arabidopsis thaliana OX=3702 GN=CAMTA2 PE=1 SV=1	calmodulin-binding transcription activator (camta), plants, putative [Ricinus communis]	37.3335	67.0601	63.4616	18.9785	10.0019	14.0987
newGene_662	CAMTA	Calmodulin-binding transcription activator 3 OS=Arabidopsis thaliana OX=3702 GN=CAMTA3 PE=1 SV=1	uncharacterized protein LOC103438987 [Malus domestica]	15.1731	42.5479	32.8305	11.888	8.43229	10.348
newGene_665	CAMTA	Calmodulin-binding transcription activator 3 OS=Arabidopsis thaliana OX=3702 GN=CAMTA3 PE=1 SV=1	hypothetical protein C1H46_006400 [Malus baccata]	35.1262	40.642	67.7306	12.3385	8.82752	14.7481
Ej00062099	CO-like	Zinc finger protein CONSTANS-LIKE 6 OS=Arabidopsis thaliana OX=3702 GN=COL6 PE=2 SV=2	PREDICTED: zinc finger protein CONSTANS-LIKE 6-like [Pyrus x bretschneideri]	5.69757	4.5069	2.69731	9.00407	18.1688	13.1496
Ej00070423	CO-like	Zinc finger protein CONSTANS-LIKE 6 OS=Arabidopsis thaliana OX=3702 GN=COL6 PE=2 SV=2	zinc finger protein CONSTANS-LIKE 6-like [Pyrus ussuriensis x Pyrus communis]	3.24575	2.72217	2.26455	17.0717	19.084	15.4745
Ej00042957	DBB	B-box zinc finger protein 19 OS=Arabidopsis thaliana OX=3702 GN=BBX19 PE=1 SV=1	hypothetical protein C1H46_039712 [Malus baccata]	6.55205	5.60689	6.48719	16.8444	17.1443	13.0651
Ej00052919	DBB	B-box zinc finger protein 20 OS=Arabidopsis thaliana OX=3702 GN=BBX20 PE=1 SV=1	PREDICTED: B-box zinc finger protein 20-like [Pyrus x bretschneideri]	46.1236	23.2396	34.9879	13.6752	11.732	15.3762
Ej00092379	DBB	B-box zinc finger protein 25 OS=Arabidopsis thaliana OX=3702 GN=BBX25 PE=1 SV=2	COL domain class transcription factor [Pyrus ussuriensis x Pyrus communis]	15.5447	13.4796	16.2489	24.2839	42.2754	33.6867
Ej00001978	Dof	Dof zinc finger protein DOF3.5 OS=Arabidopsis thaliana OX=3702 GN=DOF3.5 PE=3 SV=1	dof zinc finger protein DOF1.2-like [Malus domestica]	38.9517	27.5802	22.9117	0.47582	1.32911	5.65706
Ej00060734	Dof	Dof zinc finger protein DOF3.5 OS=Arabidopsis thaliana OX=3702 GN=DOF3.5 PE=3 SV=1	dof zinc finger protein DOF1.2-like [Malus domestica]	28.2749	16.1666	19.5022	0.403005	2.88994	5.31617
Ej00065121	Dof	Dof zinc finger protein 4 OS=Oryza sativa subsp. japonica OX=39947 GN=DOF4 PE=2 SV=1	dof zinc finger protein DOF5.4 [Malus domestica]	7.73876	12.4656	8.68795	3.63515	0.820634	2.31398
Ej00085118	Dof	Dof zinc finger protein DOF1.2 OS=Arabidopsis thaliana OX=3702 GN=DOF1.2 PE=2 SV=1	dof zinc finger protein DOF1.2 [Eriobotrya japonica]	4.80415	7.09624	3.64183	0.722942	0.461846	1.78852
Ej00028175	EIL	ETHYLENE INSENSITIVE 3-like 3 protein OS=Arabidopsis thaliana OX=3702 GN=EIL3 PE=1 SV=1	ETHYLENE INSENSITIVE 3-like 3 protein [Pyrus ussuriensis x Pyrus communis]	17.2341	22.2684	19.8568	29.9188	38.5333	32.6904
Ej00042105	EIL	Protein ETHYLENE INSENSITIVE 3 OS=Arabidopsis thaliana OX=3702 GN=EIN3 PE=1 SV=1	ethylene insensitive 3 class transcription factor [Malus domestica]	99.7073	107.272	87.6576	60.1004	67.5424	68.4817
newGene_8384	EIL	ETHYLENE INSENSITIVE 3-like 1 protein OS=Arabidopsis thaliana OX=3702 GN=EIL1 PE=1 SV=1	EIN3-like protein EIL1, partial [Eriobotrya japonica]	110.619	141.756	118.48	74.3499	77.4939	76.1633
Ej00007287	ERF	Ethylene-responsive transcription factor ERF109 OS=Arabidopsis thaliana OX=3702 GN=ERF109 PE=1 SV=1	hypothetical protein DVH24_042139 [Malus domestica]	16.3695	31.8858	73.3545	0.19475	0.545697	1.11998
Ej00017223	ERF	Ethylene-responsive transcription factor WIN1 OS=Arabidopsis thaliana OX=3702 GN=WIN1 PE=2 SV=1	PREDICTED: ethylene-responsive transcription factor WIN1-like [Pyrus x bretschneideri]	21.9793	12.2913	4.41363	0	0	0.153427
Ej00017790	ERF	Dehydration-responsive element-binding protein 3 OS=Arabidopsis thaliana OX=3702 GN=DREB3 PE=2 SV=1	ethylene-responsive transcription factor TINY-like [Malus domestica]	20.4275	20.2982	38.5518	0.119457	0.453358	0.249683
Ej00024327	ERF	Ethylene-responsive transcription factor ERF017 OS=Arabidopsis thaliana OX=3702 GN=ERF017 PE=2 SV=1	ethylene-responsive transcription factor ERF017 isoform X1 [Malus domestica]	12.5133	28.866	63.1682	0.910264	3.2193	4.28991
Ej00024887	ERF	Ethylene-responsive transcription factor ERF118 OS=Arabidopsis thaliana OX=3702 GN=ERF118 PE=1 SV=1	hypothetical protein DVH24_023583 [Malus domestica]	2.26708	2.99276	3.67448	5.75986	10.8722	11.385
Ej00024935	ERF	Ethylene-responsive transcription factor RAP2-4 OS=Arabidopsis thaliana OX=3702 GN=RAP2-4 PE=1 SV=1	ethylene-responsive transcription factor ERF060 isoform X1 [Malus domestica]	14.6367	24.7312	11.5704	67.2215	31.1586	49.1624
Ej00039129	ERF	Ethylene-responsive transcription factor ERF021 OS=Arabidopsis thaliana OX=3702 GN=ERF021 PE=2 SV=1	ethylene-responsive transcription factor ERF021 [Malus domestica]	15.3879	2.24085	9.36133	0	0	0
Ej00041606	ERF	Ethylene-responsive transcription factor 1B OS=Arabidopsis thaliana OX=3702 GN=ERF1B PE=1 SV=2	ethylene-responsive transcription factor 1B-like [Malus domestica]	1.98957	1.29068	1.71396	6.60586	7.45906	5.60199
Ej00045626	ERF	Ethylene-responsive transcription factor ERF010 OS=Arabidopsis thaliana OX=3702 GN=ERF010 PE=2 SV=1	ethylene-responsive transcription factor ERF011-like [Malus domestica]	11.2869	7.72005	6.06714	34.6626	30.8565	27.5075
Ej00046329	ERF	Ethylene-responsive transcription factor SHINE 2 OS=Arabidopsis thaliana OX=3702 GN=SHN2 PE=2 SV=1	hypothetical protein C1H46_044700 [Malus baccata]	6.97662	5.12289	1.38039	0.100886	0.250377	0.435964
Ej00047908	ERF	Dehydration-responsive element-binding protein 3 OS=Arabidopsis thaliana OX=3702 GN=DREB3 PE=2 SV=1	PREDICTED: ethylene-responsive transcription factor TINY [Pyrus x bretschneideri]	3.70556	1.811	5.2489	0.309267	0	0
Ej00048705	ERF	Ethylene-responsive transcription factor ERF109 OS=Arabidopsis thaliana OX=3702 GN=ERF109 PE=1 SV=1	transcription factor ERF41 [Eriobotrya japonica]	9.20758	28.823	45.9106	0.375564	1.05649	0.820111
Ej00049032	ERF	Ethylene-responsive transcription factor ERF017 OS=Arabidopsis thaliana OX=3702 GN=ERF017 PE=2 SV=1	transcription factor ERF22 [Eriobotrya japonica]	62.3811	43.8012	207.783	12.4746	14.5593	37.681
Ej00051058	ERF	Dehydration-responsive element-binding protein 1D OS=Arabidopsis thaliana OX=3702 GN=DREB1D PE=2 SV=1	PREDICTED: dehydration-responsive element-binding protein 1A [Pyrus x bretschneideri]	39.0685	29.7913	130.957	1.9739	1.12754	6.99663
Ej00051247	ERF	Ethylene-responsive transcription factor ERF025 OS=Arabidopsis thaliana OX=3702 GN=ERF025 PE=2 SV=1	transcription factor ERF23 [Eriobotrya japonica]	64.2624	59.4219	71.2518	2.36181	1.77055	6.08639
Ej00061351	ERF	Ethylene-responsive transcription factor ERF012 OS=Arabidopsis thaliana OX=3702 GN=ERF012 PE=2 SV=1	hypothetical protein C1H46_032569 [Malus baccata]	6.22342	15.8777	6.43647	2.0113	0.747118	0.971386
Ej00066834	ERF	Pathogenesis-related genes transcriptional activator PTI5 OS=Solanum lycopersicum OX=4081 GN=PTI5 PE=2 SV=1	pathogenesis-related genes transcriptional activator PTI5-like [Malus domestica]	14.8033	11.251	9.3142	87.9014	73.0921	77.0409
Ej00067947	ERF	Ethylene-responsive transcription factor ERF114 OS=Arabidopsis thaliana OX=3702 GN=ERF114 PE=1 SV=1	hypothetical protein DVH24_008435 [Malus domestica]	2.13055	4.58519	6.46596	37.2895	17.1754	23.243
Ej00069237	ERF	Ethylene-responsive transcription factor ERF061 OS=Arabidopsis thaliana OX=3702 GN=ERF061 PE=2 SV=1	transcription factor ERF19 [Eriobotrya japonica]	195.523	201.777	127.376	34.5652	63.2514	79.3144
Ej00073397	ERF	Dehydration-responsive element-binding protein 2G OS=Arabidopsis thaliana OX=3702 GN=DREB2G PE=1 SV=1	transcription factor ERF28 [Eriobotrya japonica]	6.13292	5.43942	8.72765	0.968012	1.71163	2.66407
Ej00081375	ERF	Ethylene-responsive transcription factor ERF008 OS=Arabidopsis thaliana OX=3702 GN=ERF008 PE=2 SV=1	transcription factor ERF7 [Eriobotrya japonica]	42.5634	26.7126	39.7721	74.0913	67.7641	71.0844
Ej00086453	ERF	Dehydration-responsive element-binding protein 1D OS=Arabidopsis thaliana OX=3702 GN=DREB1D PE=2 SV=1	CBF/DREB 3 [Pyrus ussuriensis x Pyrus communis]	3.32726	1.86772	6.98096	0.065922	0.065204	0.038648
Ej00090441	ERF	Ethylene-responsive transcription factor 5 OS=Arabidopsis thaliana OX=3702 GN=ERF5 PE=2 SV=1	transcription factor ERF38 [Eriobotrya japonica]	6.61368	9.87917	5.87871	3.39026	3.65362	2.70652
newGene_11021	FAR1	Protein FAR1-RELATED SEQUENCE 12 OS=Arabidopsis thaliana OX=3702 GN=FRS12 PE=2 SV=1	PREDICTED: protein FAR-RED ELONGATED HYPOCOTYL 3-like [Pyrus x bretschneideri]	7.99317	14.5591	14.2773	5.98722	5.88415	7.34079
Ej00026550	G2-like	Transcription factor HHO5 OS=Arabidopsis thaliana OX=3702 GN=HHO5 PE=1 SV=1	hypothetical protein C1H46_012415 [Malus baccata]	15.5954	18.0754	14.3436	10.0747	9.3707	9.59287
Ej00029135	G2-like	Myb family transcription factor MOF1 OS=Oryza sativa subsp. japonica OX=39947 GN=MOF1 PE=1 SV=1	uncharacterized protein LOC103434890 [Malus domestica]	3.69948	4.95212	8.34533	0	0.349419	0.32513
Ej00002315	GATA	GATA transcription factor 11 OS=Arabidopsis thaliana OX=3702 GN=GATA11 PE=2 SV=1	hypothetical protein DVH24_038865 [Malus domestica]	4.8453	5.39512	5.40718	1.51762	0.949226	1.39179
Ej00021654	GATA	GATA transcription factor 8 OS=Arabidopsis thaliana OX=3702 GN=GATA8 PE=1 SV=1	GATA transcription factor 8-like [Malus domestica]	81.7477	155.56	140.141	34.8136	12.1014	29.2399
Ej00052644	GATA	GATA transcription factor 5 OS=Arabidopsis thaliana OX=3702 GN=GATA5 PE=2 SV=1	hypothetical protein C1H46_038313 [Malus baccata]	92.2499	123.077	93.8137	63.4822	54.0607	76.3098
Ej00071304	GATA	GATA transcription factor 8 OS=Arabidopsis thaliana OX=3702 GN=GATA8 PE=1 SV=1	PREDICTED: GATA transcription factor 8-like [Pyrus x bretschneideri]	28.6181	57.7688	44.0213	5.22892	1.44451	5.34548
Ej00006676	GRAS	Scarecrow-like protein 8 OS=Arabidopsis thaliana OX=3702 GN=SCL8 PE=2 SV=1	scarecrow-like protein 8 [Pyrus ussuriensis x Pyrus communis]	165.956	274.343	323.195	36.5744	60.5501	68.3041
Ej00050786	GRAS	Scarecrow-like protein 8 OS=Arabidopsis thaliana OX=3702 GN=SCL8 PE=2 SV=1	PREDICTED: scarecrow-like protein 8 [Pyrus x bretschneideri]	87.7775	157.418	185.767	32.7867	50.5592	50.0924
Ej00054132	GRAS	Chitin-inducible gibberellin-responsive protein 1 OS=Oryza sativa subsp. japonica OX=39947 GN=CIGR1 PE=2 SV=1	hypothetical protein C1H46_018626 [Malus baccata]	43.5497	44.0821	60.0001	12.1211	9.29502	17.1703
Ej00059867	GRAS	Scarecrow-like transcription factor PAT1 OS=Arabidopsis thaliana OX=3702 GN=PAT1 PE=1 SV=1	scarecrow-like protein 21 [Malus domestica]	4.12452	3.21449	2.37089	10.2354	9.49779	10.1814
Ej00066996	GRAS	Scarecrow-like protein 13 OS=Arabidopsis thaliana OX=3702 GN=SCL13 PE=2 SV=2	scarecrow-like protein 13 [Malus domestica]	24.8703	20.4805	45.3423	12.1082	12.8892	17.2455
Ej00091908	GRAS	Chitin-inducible gibberellin-responsive protein 1 OS=Oryza sativa subsp. japonica OX=39947 GN=CIGR1 PE=2 SV=1	hypothetical protein DVH24_004273 [Malus domestica]	19.4734	22.1934	44.5542	7.45774	6.31143	7.31414
newGene_15054	GRAS	--	hypothetical protein DVH24_021534 [Malus domestica]	8.07239	10.7508	3.67614	1.94878	1.24582	3.70228
Ej00030925	HD-ZIP	Homeobox-leucine zipper protein ATHB-6 OS=Arabidopsis thaliana OX=3702 GN=ATHB-6 PE=1 SV=1	hypothetical protein C1H46_027928 [Malus baccata]	8.61166	5.69372	3.97876	0.327569	0.387422	0.163252
Ej00061774	HD-ZIP	Homeobox-leucine zipper protein ATHB-16 OS=Arabidopsis thaliana OX=3702 GN=ATHB-16 PE=2 SV=2	hypothetical protein DVH24_016777 [Malus domestica]	5.61793	5.06557	2.39826	1.45023	0.500506	1.10999
Ej00029646	HD-ZIP	Homeobox-leucine zipper protein HAT14 OS=Arabidopsis thaliana OX=3702 GN=HAT14 PE=2 SV=3	homeobox-leucine zipper protein HOX11-like [Pyrus ussuriensis x Pyrus communis]	8.26469	12.4807	10.0084	32.372	20.064	17.0723
Ej00054880	HD-ZIP	Homeobox-leucine zipper protein HDG2 OS=Arabidopsis thaliana OX=3702 GN=HDG2 PE=1 SV=1	PREDICTED: homeobox-leucine zipper protein HDG2-like isoform X2 [Pyrus x bretschneideri]	5.1778	4.21178	4.98354	0.435547	0.288587	0.324273
Ej00021456	HD-ZIP	Homeobox-leucine zipper protein HDG1 OS=Arabidopsis thaliana OX=3702 GN=HDG1 PE=2 SV=1	homeobox-leucine zipper protein ANTHOCYANINLESS 2 isoform X1 [Malus domestica]	7.07597	10.1966	7.10876	3.88301	4.98705	5.05561
Ej00036568	HD-ZIP	Homeobox-leucine zipper protein ANTHOCYANINLESS 2 OS=Arabidopsis thaliana OX=3702 GN=ANL2 PE=2 SV=1	homeobox-leucine zipper protein ANTHOCYANINLESS 2 [Malus domestica]	26.2207	22.2626	16.4526	6.90328	8.82856	7.98383
Ej00027818	HD-ZIP	Homeobox-leucine zipper protein REVOLUTA OS=Arabidopsis thaliana OX=3702 GN=REV PE=1 SV=2	homeobox-leucine zipper protein REVOLUTA-like [Malus domestica]	2.30752	1.65548	2.76059	9.06105	3.90778	4.97498
Ej00000248	HSF	Heat stress transcription factor A-4a OS=Arabidopsis thaliana OX=3702 GN=HSFA4A PE=1 SV=1	heat shock factor 1 [Eriobotrya japonica]	14.004	20.2917	20.9885	6.7299	8.7449	9.30651
Ej00028977	HSF	Heat stress transcription factor A-4a OS=Arabidopsis thaliana OX=3702 GN=HSFA4A PE=1 SV=1	PREDICTED: heat stress transcription factor A-4c-like [Pyrus x bretschneideri]	30.0579	26.3545	33.8182	17.0674	19.1901	19.0565
Ej00047075	HSF	Heat stress transcription factor C-1 OS=Arabidopsis thaliana OX=3702 GN=HSFC1 PE=1 SV=1	heat stress transcription factor C-1-like [Malus domestica]	26.0752	31.8771	44.6231	3.98625	10.5484	12.9185
Ej00050337	HSF	Heat stress transcription factor A-4b OS=Oryza sativa subsp. japonica OX=39947 GN=HSFA4B PE=2 SV=1	hypothetical protein DVH24_006085 [Malus domestica]	31.0273	56.4743	73.5245	21.3008	20.4454	18.5817
Ej00005924	LBD	LOB domain-containing protein 4 OS=Arabidopsis thaliana OX=3702 GN=LBD4 PE=1 SV=1	LOB domain-containing protein 4 [Pyrus ussuriensis x Pyrus communis]	8.2043	15.0572	9.73957	4.15706	2.68584	4.94908
Ej00051288	LBD	Two-component response regulator ARR2 OS=Arabidopsis thaliana OX=3702 GN=ARR2 PE=1 SV=1	hypothetical protein DVH24_022597 [Malus domestica]	0	0	0	27.232	21.2105	10.1622
Ej00032830	LSD	Protein LOL1 OS=Arabidopsis thaliana OX=3702 GN=LOL1 PE=2 SV=1	protein LOL1 [Malus domestica]	16.1931	39.2506	21.8377	71.7971	77.4599	85.2265
Ej00085695	MIKC_MADS	Agamous-like MADS-box protein MADS4 OS=Vitis vinifera OX=29760 GN=MADS4 PE=2 SV=2	PREDICTED: agamous-like MADS-box protein AGL9 homolog isoform X2 [Pyrus x bretschneideri]	17.6313	37.7053	25.3242	13.7326	9.82432	9.1576
Ej00096190	MIKC_MADS	MADS-box protein EJ2 OS=Solanum lycopersicum OX=4081 GN=EJ2 PE=1 SV=1	PREDICTED: MADS-box protein CMB1-like [Pyrus x bretschneideri]	41.1944	61.1416	50.1366	29.0972	29.8786	31.248
newGene_12957	MIKC_MADS	MADS-box transcription factor 27 OS=Oryza sativa subsp. japonica OX=39947 GN=MADS27 PE=2 SV=2	MADS-box transcription factor ANR1-like [Pyrus ussuriensis x Pyrus communis]	2.31128	3.35279	2.44067	6.77056	4.39252	5.68444
Ej00000171	MYB	Transcription factor MYB102 OS=Arabidopsis thaliana OX=3702 GN=MYB102 PE=2 SV=1	MYB4 [Eriobotrya japonica]	32.8313	75.3748	30.2633	11.6098	23.5117	20.3839
Ej00002033	MYB	Transcription factor MYB1 OS=Actinidia chinensis var. chinensis OX=1590841 GN=MYB1 PE=2 SV=1	R2R3 MYB transcription factor 10 [Pyrus ussuriensis x Pyrus communis]	0.087008	0.36041	1.2827	4.2493	10.0542	9.48957
Ej00011241	MYB	Transcription factor MYB88 OS=Arabidopsis thaliana OX=3702 GN=MYB88 PE=1 SV=1	hypothetical protein DVH24_007148 [Malus domestica]	7.39107	13.3704	4.84164	3.33673	2.87273	3.47453
Ej00027194	MYB	Transcription factor MYB62 OS=Arabidopsis thaliana OX=3702 GN=MYB62 PE=2 SV=1	transcription factor MYB62-like [Malus domestica]	112.085	135.354	72.3152	213.613	215.172	183.823
Ej00028692	MYB	Transcription factor MYB4 OS=Oryza sativa subsp. japonica OX=39947 GN=MYB4 PE=2 SV=2	PREDICTED: myb-related protein Myb4-like [Pyrus x bretschneideri]	3.96004	2.53199	11.0999	0.800929	0.47086	1.37708
Ej00029887	MYB	Myb-related protein 308 OS=Antirrhinum majus OX=4151 GN=MYB308 PE=2 SV=1	PREDICTED: myb-related protein Zm38-like [Pyrus x bretschneideri]	0.572564	2.00283	0.64241	3.66379	5.92699	4.90108
Ej00045652	MYB	Transcription factor MYB44 OS=Arabidopsis thaliana OX=3702 GN=MYB44 PE=1 SV=1	PREDICTED: transcription factor MYB44-like [Pyrus x bretschneideri]	266.566	374.518	340.042	94.671	136.515	111.315
Ej00055094	MYB	Myb-related protein 306 OS=Antirrhinum majus OX=4151 GN=MYB306 PE=2 SV=1	PREDICTED: myb-related protein 306-like [Pyrus x bretschneideri]	30.6023	23.0825	15.3788	3.22236	0.650006	1.25878
Ej00065460	MYB	Myb-related protein 306 OS=Antirrhinum majus OX=4151 GN=MYB306 PE=2 SV=1	myb-related protein 306-like [Pyrus ussuriensis x Pyrus communis]	52.3455	108.35	27.1243	2.19782	6.48127	3.3549
Ej00081883	MYB	Transcription factor MYB44 OS=Arabidopsis thaliana OX=3702 GN=MYB44 PE=1 SV=1	PREDICTED: transcription factor MYB44-like [Pyrus x bretschneideri]	143.262	213.395	240.434	110.442	72.8533	96.9688
Ej00096037	MYB	Myb-related protein 308 OS=Antirrhinum majus OX=4151 GN=MYB308 PE=2 SV=1	MYB2 [Eriobotrya japonica]	11.3351	8.89178	4.19814	0.653847	1.13542	1.09166
newGene_15405	MYB	Transcription factor MYB1 OS=Arabidopsis thaliana OX=3702 GN=MYB1 PE=2 SV=1	PREDICTED: myb-related protein 306-like [Pyrus x bretschneideri]	4.21516	3.62525	2.89346	7.02777	6.1688	7.26519
Ej00065322	MYB_related	Protein REVEILLE 7 OS=Arabidopsis thaliana OX=3702 GN=RVE7 PE=2 SV=1	MYB14 [Eriobotrya japonica]	2.45902	2.71364	3.29662	6.76549	8.23412	5.20681
Ej00079030	MYB_related	--	uncharacterized protein LOC103413485 [Malus domestica]	3.79426	6.16671	3.80164	1.10945	1.69698	1.03219
Ej00091138	MYB_related	Transcription factor MYBS3 OS=Oryza sativa subsp. japonica OX=39947 GN=MYBS3 PE=2 SV=1	hypothetical protein DVH24_027394 [Malus domestica]	81.1216	105.136	154.752	54.3701	66.3758	61.3268
newGene_11218	MYB_related	Transcription factor MYB4 OS=Oryza sativa subsp. japonica OX=39947 GN=MYB4 PE=2 SV=2	hypothetical protein C1H46_012232 [Malus baccata]	4.49282	1.97605	4.84255	27.5215	13.8727	11.0299
Ej00000861	NAC	Transcription factor JUNGBRUNNEN 1 OS=Arabidopsis thaliana OX=3702 GN=JUB1 PE=1 SV=1	PREDICTED: transcription factor JUNGBRUNNEN 1-like [Pyrus x bretschneideri]	5.35487	9.66411	6.45829	39.1258	27.4581	28.5175
Ej00004655	NAC	NAC domain-containing protein 91 OS=Arabidopsis thaliana OX=3702 GN=NAC091 PE=1 SV=1	NAC domain-containing protein 91-like [Malus domestica]	19.5581	19.9827	27.172	5.14016	3.81547	6.95893
Ej00006702	NAC	Protein NTM1-like 9 OS=Arabidopsis thaliana OX=3702 GN=NTL9 PE=1 SV=1	NAC domain-containing protein 74-like [Pyrus ussuriensis x Pyrus communis]	153.322	152.949	269.118	46.1205	46.3516	72.2182
Ej00010269	NAC	NAC domain-containing protein 6 OS=Glycine max OX=3847 GN=NAC6 PE=2 SV=1	NAC transcription factor 29 [Pyrus ussuriensis x Pyrus communis]	38.1265	44.3874	53.3979	14.4786	9.8247	7.32988
Ej00034757	NAC	NAC domain-containing protein 83 OS=Arabidopsis thaliana OX=3702 GN=NAC083 PE=1 SV=1	NAC domain-containing protein 83-like [Malus domestica]	39.1574	19.1497	44.3093	56.0439	122.003	92.4151
Ej00039445	NAC	NAC domain-containing protein 104 OS=Arabidopsis thaliana OX=3702 GN=NAC104 PE=2 SV=1	PREDICTED: NAC domain-containing protein 104-like isoform X2 [Pyrus x bretschneideri]	205.545	341.714	115.008	28.7825	72.279	35.7199
Ej00044265	NAC	NAC domain-containing protein 87 OS=Arabidopsis thaliana OX=3702 GN=NAC087 PE=2 SV=1	PREDICTED: protein CUP-SHAPED COTYLEDON 2-like [Pyrus x bretschneideri]	40.2107	64.854	51.0421	19.7794	25.6969	24.2838
Ej00053703	NAC	NAC domain-containing protein 82 OS=Arabidopsis thaliana OX=3702 GN=NAC082 PE=1 SV=1	hypothetical protein DVH24_037741 [Malus domestica]	2.68379	2.44527	2.07078	4.76239	4.3044	6.21345
Ej00064483	NAC	NAC domain-containing protein 2 OS=Solanum lycopersicum OX=4081 GN=NAP2 PE=2 SV=1	hypothetical protein C1H46_027064 [Malus baccata]	102.051	99.6805	133.703	197.784	218.263	177.241
Ej00073457	NAC	NAC domain-containing protein 83 OS=Arabidopsis thaliana OX=3702 GN=NAC083 PE=1 SV=1	NAC domain-containing protein 83-like [Malus domestica]	33.0316	28.2621	116.065	7.27206	3.14276	4.3694
Ej00074126	NAC	CRM-domain containing factor CFM9, mitochondrial OS=Arabidopsis thaliana OX=3702 GN=CFM9 PE=2 SV=1	hypothetical protein C1H46_041097 [Malus baccata]	10.3329	11.6745	9.92228	5.80516	4.30385	5.83925
Ej00078739	NAC	--	hypothetical protein Pyn_21595 [Prunus yedoensis var. nudiflora]	6.01049	7.83547	7.20448	3.81816	2.82608	4.0699
Ej00082894	NAC	NAC domain-containing protein 90 OS=Arabidopsis thaliana OX=3702 GN=NAC090 PE=1 SV=1	NAC domain-containing protein 90-like [Malus domestica]	10.003	13.1129	33.7172	3.7538	3.25901	2.86054
newGene_15221	NAC	NAC domain-containing protein 14 OS=Arabidopsis thaliana OX=3702 GN=NAC014 PE=2 SV=1	NAC domain class transcription factor [Malus domestica]	6.52563	9.66072	8.17072	3.64004	2.9381	2.52689
newGene_461	NAC	Protein NTM1-like 9 OS=Arabidopsis thaliana OX=3702 GN=NTL9 PE=1 SV=1	NAC domain-containing protein 74-like [Pyrus ussuriensis x Pyrus communis]	2.64735	3.11985	4.3677	5.67217	8.13793	8.8298
newGene_497	NAC	NAC domain-containing protein 91 OS=Arabidopsis thaliana OX=3702 GN=NAC091 PE=1 SV=1	NAC domain-containing protein 22-like [Malus domestica]	4.97486	2.75399	4.51506	7.87645	9.71139	7.17437
Ej00070074	RAV	AP2/ERF and B3 domain-containing transcription repressor TEM1 OS=Arabidopsis thaliana OX=3702 GN=TEM1 PE=1 SV=1	transcription factor RAV1 [Eriobotrya japonica]	12.0661	8.40173	10.1072	20.6321	19.6409	18.3072
Ej00034062	SBP	Squamosa promoter-binding-like protein 1 OS=Arabidopsis thaliana OX=3702 GN=SPL1 PE=1 SV=2	squamosa promoter-binding-like protein 1 [Pyrus ussuriensis x Pyrus communis]	7.39999	10.9313	5.26419	3.03576	3.89333	4.87495
Ej00034777	SBP	Squamosa promoter-binding-like protein 2 OS=Arabidopsis thaliana OX=3702 GN=SPL2 PE=2 SV=1	hypothetical protein DVH24_041056 [Malus domestica]	16.5299	22.3426	20.1293	2.67064	1.16445	2.69837
Ej00065226	SBP	Squamosa promoter-binding-like protein 6 OS=Arabidopsis thaliana OX=3702 GN=SPL6 PE=1 SV=2	hypothetical protein C1H46_012777 [Malus baccata]	2.59025	4.98995	5.67652	1.96305	1.13881	1.18243
Ej00068286	SBP	Squamosa promoter-binding-like protein 13A OS=Arabidopsis thaliana OX=3702 GN=SPL13A PE=1 SV=1	PREDICTED: squamosa promoter-binding-like protein 13A [Pyrus x bretschneideri]	7.99957	9.84891	4.6043	3.40247	1.0525	2.4847
Ej00024224	TALE	BEL1-like homeodomain protein 1 OS=Arabidopsis thaliana OX=3702 GN=BLH1 PE=1 SV=1	hypothetical protein DVH24_019290 [Malus domestica]	461.212	717.335	419.57	254.906	335.863	298.984
Ej00094489	TALE	Homeobox protein HD1 OS=Brassica napus OX=3708 GN=HD1 PE=2 SV=1	PREDICTED: homeobox protein HD1-like [Pyrus x bretschneideri]	9.88778	13.7435	8.14345	5.07183	6.24906	5.74219
Ej00023837	TCP	Transcription factor TCP7 OS=Arabidopsis thaliana OX=3702 GN=TCP7 PE=1 SV=1	TCP domain class transcription factor [Pyrus ussuriensis x Pyrus communis]	8.69825	21.1283	11.181	4.91672	6.58858	5.78808
Ej00065793	TCP	Transcription factor CYCLOIDEA (Fragment) OS=Antirrhinum linkianum OX=102601 GN=CYC PE=3 SV=1	transcription factor TCP12-like [Pyrus ussuriensis x Pyrus communis]	4.63872	9.71807	7.31444	39.2271	58.3989	64.1319
Ej00000898	Trihelix	Trihelix transcription factor ASIL2 OS=Arabidopsis thaliana OX=3702 GN=ASIL2 PE=1 SV=1	hypothetical protein D8674_040070 [Pyrus ussuriensis x Pyrus communis]	18.516	12.234	20.6348	43.4594	36.4989	33.104
Ej00008022	Trihelix	Trihelix transcription factor ASIL2 OS=Arabidopsis thaliana OX=3702 GN=ASIL2 PE=1 SV=1	hypothetical protein DVH24_015871 [Malus domestica]	8.39322	10.9156	5.55638	2.54083	4.20558	2.53199
Ej00053524	Trihelix	Trihelix transcription factor DF1 OS=Arabidopsis thaliana OX=3702 GN=DF1 PE=4 SV=1	PREDICTED: trihelix transcription factor GT-2-like [Pyrus x bretschneideri]	9.15368	14.5914	6.42682	1.2251	3.26217	2.391
Ej00000433	WRKY	WRKY transcription factor 28 OS=Arabidopsis thaliana OX=3702 GN=WRKY28 PE=2 SV=1	WRKY transcription factor 71 [Malus domestica]	0.906665	1.98812	0.608392	14.8012	6.07693	3.55902
Ej00007003	WRKY	Probable WRKY transcription factor 53 OS=Arabidopsis thaliana OX=3702 GN=WRKY53 PE=1 SV=1	PREDICTED: probable WRKY transcription factor 53 [Pyrus x bretschneideri]	11.3434	19.2951	32.7043	5.15158	2.66467	4.90269
Ej00011680	WRKY	WRKY transcription factor WRKY76 OS=Oryza sativa subsp. indica OX=39946 GN=WRKY76 PE=2 SV=1	probable WRKY transcription factor 40 [Malus domestica]	3.01714	13.3113	5.69667	0.84606	0.817895	0.652523
Ej00011934	WRKY	Probable WRKY transcription factor 40 OS=Arabidopsis thaliana OX=3702 GN=WRKY40 PE=1 SV=1	PREDICTED: probable WRKY transcription factor 40 isoform X2 [Pyrus x bretschneideri]	91.5645	126.76	121.343	62.8259	68.0715	57.8471
Ej00014258	WRKY	WRKY DNA-binding transcription factor 70 OS=Solanum lycopersicum OX=4081 GN=WRKY70 PE=2 SV=1	hypothetical protein C1H46_036119 [Malus baccata]	5.85007	1.69238	3.94051	0.098433	0.234942	0.44093
Ej00018969	WRKY	WRKY transcription factor WRKY24 OS=Oryza sativa subsp. indica OX=39946 GN=WRKY24 PE=2 SV=1	probable WRKY transcription factor 26 [Malus domestica]	60.9427	130.678	105.343	47.5068	43.523	44.0018
Ej00023680	WRKY	Probable WRKY transcription factor 11 OS=Arabidopsis thaliana OX=3702 GN=WRKY11 PE=2 SV=2	WRKY transcription factor 11 [Pyrus ussuriensis x Pyrus communis]	18.9238	24.7603	25.6768	6.13825	12.7019	12.7311
Ej00024781	WRKY	Probable WRKY transcription factor 53 OS=Arabidopsis thaliana OX=3702 GN=WRKY53 PE=1 SV=1	LOW QUALITY PROTEIN: probable WRKY transcription factor 53 [Malus domestica]	52.3827	144.568	156.682	32.0798	31.1752	22.9982
Ej00029029	WRKY	WRKY transcription factor 28 OS=Arabidopsis thaliana OX=3702 GN=WRKY28 PE=2 SV=1	hypothetical protein DVH24_011330 [Malus domestica]	85.9663	138.702	90.0351	61.7633	47.4889	45.5924
Ej00036720	WRKY	Probable WRKY transcription factor 53 OS=Arabidopsis thaliana OX=3702 GN=WRKY53 PE=1 SV=1	probable WRKY transcription factor 46 isoform X1 [Malus domestica]	207.767	203.524	414.584	58.4574	45.9408	65.4492
Ej00039910	WRKY	WRKY transcription factor WRKY24 OS=Oryza sativa subsp. japonica OX=39947 GN=WRKY24 PE=2 SV=1	probable WRKY transcription factor 33 [Malus domestica]	71.5039	73.5407	173.135	52.4709	31.5636	46.1565
Ej00041573	WRKY	Probable WRKY transcription factor 74 OS=Arabidopsis thaliana OX=3702 GN=WRKY74 PE=2 SV=2	WRKY transcription factor 74 [Pyrus ussuriensis x Pyrus communis]	0.307182	0.995987	0.817738	3.47291	6.81769	4.84274
Ej00045569	WRKY	Probable WRKY transcription factor 7 OS=Arabidopsis thaliana OX=3702 GN=WRKY7 PE=1 SV=1	hypothetical protein C1H46_027463 [Malus baccata]	24.1867	39.0251	29.1477	14.3715	7.36899	18.2765
Ej00046513	WRKY	Probable WRKY transcription factor 41 OS=Arabidopsis thaliana OX=3702 GN=WRKY41 PE=1 SV=2	hypothetical protein DVH24_040100 [Malus domestica]	31.6235	78.7808	102.459	13.428	6.87209	9.85545
Ej00047447	WRKY	Probable WRKY transcription factor 75 OS=Arabidopsis thaliana OX=3702 GN=WRKY75 PE=1 SV=1	WRKY transcription factor 75 [Pyrus ussuriensis x Pyrus communis]	137.311	79.922	90.6426	20.0159	30.7764	39.4743
Ej00050133	WRKY	Probable WRKY transcription factor 40 OS=Arabidopsis thaliana OX=3702 GN=WRKY40 PE=1 SV=1	probable WRKY transcription factor 40 [Malus domestica]	56.213	97.3019	87.2175	45.3334	38.3551	34.6805
Ej00051017	WRKY	Probable WRKY transcription factor 53 OS=Arabidopsis thaliana OX=3702 GN=WRKY53 PE=1 SV=1	PREDICTED: probable WRKY transcription factor 53 [Pyrus x bretschneideri]	11.7014	20.4467	27.0868	4.71727	2.05694	1.93602
Ej00055644	WRKY	Probable WRKY transcription factor 72 OS=Arabidopsis thaliana OX=3702 GN=WRKY72 PE=2 SV=1	PREDICTED: probable WRKY transcription factor 72 [Pyrus x bretschneideri]	23.7179	24.2187	16.7189	1.21576	1.15674	1.69604
Ej00057383	WRKY	WRKY transcription factor 71 OS=Arabidopsis thaliana OX=3702 GN=WRKY71 PE=2 SV=1	hypothetical protein C1H46_041797 [Malus baccata]	28.1114	40.1307	26.6007	156.401	197.094	146.957
Ej00060036	WRKY	WRKY transcription factor 6 OS=Arabidopsis thaliana OX=3702 GN=WRKY6 PE=1 SV=1	WRKY transcription factor 31 [Pyrus ussuriensis x Pyrus communis]	0.986585	1.01195	1.42538	6.01237	3.24489	4.32932
Ej00062831	WRKY	Probable WRKY transcription factor 3 OS=Arabidopsis thaliana OX=3702 GN=WRKY3 PE=2 SV=1	PREDICTED: probable WRKY transcription factor 3 [Pyrus x bretschneideri]	25.0384	58.6419	36.3136	7.47674	13.1775	11.9134
Ej00071275	WRKY	WRKY DNA-binding transcription factor 70 OS=Solanum lycopersicum OX=4081 GN=WRKY70 PE=2 SV=1	WRKY DNA-binding transcription factor 70-like [Malus domestica]	33.3326	69.3736	62.7289	10.9293	3.42575	4.16495
Ej00074510	WRKY	WRKY DNA-binding transcription factor 70 OS=Solanum lycopersicum OX=4081 GN=WRKY70 PE=2 SV=1	WRKY DNA-binding transcription factor 70-like [Malus domestica]	6.67469	8.20637	9.42014	0	0	0.054237
Ej00075052	WRKY	Probable WRKY transcription factor 48 OS=Arabidopsis thaliana OX=3702 GN=WRKY48 PE=2 SV=1	hypothetical protein C1H46_011215 [Malus baccata]	8.66264	12.0016	9.64185	2.86739	3.09728	5.95463
Ej00081498	WRKY	Probable WRKY transcription factor 50 OS=Arabidopsis thaliana OX=3702 GN=WRKY50 PE=2 SV=1	hypothetical protein C1H46_043445 [Malus baccata]	21.479	38.7717	54.3708	13.2207	14.8846	13.8028
Ej00082050	WRKY	WRKY transcription factor WRKY76 OS=Oryza sativa subsp. japonica OX=39947 GN=WRKY76 PE=2 SV=1	hypothetical protein C1H46_039859 [Malus baccata]	7.77372	9.77287	9.88227	0.126708	0	0
Ej00082122	WRKY	Probable WRKY transcription factor 7 OS=Arabidopsis thaliana OX=3702 GN=WRKY7 PE=1 SV=1	hypothetical protein DVH24_012487 [Malus domestica]	54.5489	54.7429	81.0321	16.336	24.6327	36.963
Ej00082185	WRKY	Probable WRKY transcription factor 40 OS=Arabidopsis thaliana OX=3702 GN=WRKY40 PE=1 SV=1	PREDICTED: probable WRKY transcription factor 40 isoform X2 [Pyrus x bretschneideri]	78.2965	99.3679	80.2619	3.70395	3.88432	7.30504
Ej00092086	WRKY	WRKY transcription factor 6 OS=Arabidopsis thaliana OX=3702 GN=WRKY6 PE=1 SV=1	PREDICTED: probable WRKY transcription factor 31 [Pyrus x bretschneideri]	4.69637	7.76156	8.7581	22.0129	19.5812	20.1677
Ej00093019	WRKY	WRKY DNA-binding transcription factor 70 OS=Solanum lycopersicum OX=4081 GN=WRKY70 PE=2 SV=1	WRKY transcription factor 70 [Pyrus ussuriensis x Pyrus communis]	28.8847	29.8263	47.9543	9.52645	11.1949	8.89233
Ej00094084	WRKY	Probable WRKY transcription factor 48 OS=Arabidopsis thaliana OX=3702 GN=WRKY48 PE=2 SV=1	PREDICTED: probable WRKY transcription factor 48 isoform X1 [Pyrus x bretschneideri]	49.1745	74.0619	68.8119	19.4959	18.1048	25.3969
newGene_20185	WRKY	Probable WRKY transcription factor 75 OS=Arabidopsis thaliana OX=3702 GN=WRKY75 PE=1 SV=1	PREDICTED: probable WRKY transcription factor 45 [Pyrus x bretschneideri]	2.36958	3.89893	5.93661	33.5505	20.9515	21.3654
newGene_5115	WRKY	WRKY transcription factor 72A OS=Solanum lycopersicum OX=4081 GN=WRKY72A PE=2 SV=1	hypothetical protein DVH24_007139 [Malus domestica]	1.642	5.95409	2.66402	44.1411	55.1216	33.4669
Ej00017321	YABBY	Axial regulator YABBY 5 OS=Arabidopsis thaliana OX=3702 GN=YAB5 PE=1 SV=1	hypothetical protein C1H46_012074 [Malus baccata]	5.8011	4.17356	2.13454	0.418041	0.821508	0.459443
Ej00094650	YABBY	Axial regulator YABBY 1 OS=Arabidopsis thaliana OX=3702 GN=YAB1 PE=1 SV=1	axial regulator YABBY 1-like [Pyrus ussuriensis x Pyrus communis]	12.3898	13.5012	4.80317	2.87268	3.0334	1.73325
Ej00011414	ZF-HD	Zinc-finger homeodomain protein 11 OS=Arabidopsis thaliana OX=3702 GN=ZHD11 PE=1 SV=1	hypothetical protein DVH24_007182 [Malus domestica]	2.20102	4.09816	1.25934	29.6364	47.5688	22.9047

## Sheet: Sheet2
				Probable glutathione S-transferase parC OS=Nicotiana tabacum OX=4097 GN=PARC PE=2 SV=1	PREDICTED: probable glutathione S-transferase parC [Prunus mume]
				CMP-sialic acid transporter 5 OS=Arabidopsis thaliana OX=3702 GN=At5g65000 PE=2 SV=1	PREDICTED: CMP-sialic acid transporter 5 [Prunus mume]
				Probable indole-3-pyruvate monooxygenase YUCCA10 OS=Arabidopsis thaliana OX=3702 GN=YUC10 PE=2 SV=1	probable indole-3-pyruvate monooxygenase YUCCA10 isoform X1 [Prunus avium]
				Haloacid dehalogenase-like hydrolase domain-containing protein Sgpp OS=Arabidopsis thaliana OX=3702 GN=SGPP PE=1 SV=2	haloacid dehalogenase-like hydrolase domain-containing protein Sgpp [Prunus persica]
				Elicitor-responsive protein 3 OS=Oryza sativa subsp. japonica OX=39947 GN=ERG3 PE=1 SV=1	PREDICTED: glycine-rich cell wall structural protein 2-like [Prunus mume]
				Protease Do-like 2, chloroplastic OS=Arabidopsis thaliana OX=3702 GN=DEGP2 PE=1 SV=2	protease Do-like 2, chloroplastic [Prunus persica]
				Probable complex I intermediate-associated protein 30 OS=Arabidopsis thaliana OX=3702 GN=At1g17350 PE=1 SV=2	uncharacterized protein LOC18780083 [Prunus persica]
				--	uncharacterized protein LOC110764676 [Prunus avium]
				--	PREDICTED: UDP-N-acetylglucosamine--N-acetylmuramyl-(pentapeptide) pyrophosphoryl-undecaprenol N-acetylglucosamine transferase [Prunus mume]
				--	uncharacterized protein LOC110751241 [Prunus avium]
				Histone H2A variant 1 OS=Arabidopsis thaliana OX=3702 GN=H2AV PE=1 SV=1	PREDICTED: histone H2A variant 1-like [Prunus mume]
				Phospholipase D alpha 1 OS=Ricinus communis OX=3988 GN=PLD1 PE=1 SV=1	PREDICTED: phospholipase D alpha 1-like [Prunus mume]
				--	uncharacterized protein LOC18775151 [Prunus persica]
				SUN domain-containing protein 5 OS=Arabidopsis thaliana OX=3702 GN=SUN5 PE=1 SV=1	uncharacterized protein slp1 [Prunus persica]
				Putative PAP-specific phosphatase, mitochondrial OS=Arabidopsis thaliana OX=3702 GN=At4g05090 PE=2 SV=1	putative PAP-specific phosphatase, mitochondrial [Prunus persica]
				Crossover junction endonuclease MUS81 OS=Arabidopsis thaliana OX=3702 GN=MUS81 PE=1 SV=1	crossover junction endonuclease MUS81 [Prunus persica]
				Flavonol synthase/flavanone 3-hydroxylase OS=Citrus unshiu OX=55188 GN=FLS PE=1 SV=1	flavonol synthase/flavanone 3-hydroxylase-like [Prunus avium]
				Serine carboxypeptidase-like 40 OS=Arabidopsis thaliana OX=3702 GN=SCPL40 PE=2 SV=2	PREDICTED: serine carboxypeptidase-like 40 [Prunus mume]
				NAC domain-containing protein 100 OS=Arabidopsis thaliana OX=3702 GN=NAC100 PE=2 SV=1	NAC domain-containing protein 100 [Prunus persica]
				5&apos;-methylthioadenosine/S-adenosylhomocysteine nucleosidase 1 OS=Arabidopsis thaliana OX=3702 GN=MTN1 PE=1 SV=1	hypothetical protein PRUPE_8G159500 [Prunus persica]
				Nuclear cap-binding protein subunit 2 OS=Arabidopsis thaliana OX=3702 GN=CBP20 PE=1 SV=1	nuclear cap-binding protein subunit 2 [Prunus avium]
				#N/A	#N/A
				--	hypothetical protein PRUPE_7G218200 [Prunus persica]
				Salutaridine reductase OS=Papaver bracteatum OX=215227 GN=SALR PE=1 SV=1	(+)-neomenthol dehydrogenase [Prunus persica]
				--	hypothetical protein PRUPE_8G205000 [Prunus persica]
				--	PREDICTED: uncharacterized protein LOC103327467 [Prunus mume]
				Protein IQ-DOMAIN 31 OS=Arabidopsis thaliana OX=3702 GN=IQD31 PE=1 SV=1	protein IQ-DOMAIN 1 [Prunus avium]
				Glucan endo-1,3-beta-glucosidase OS=Triticum aestivum OX=4565 GN=GLC1 PE=2 SV=1	PREDICTED: glucan endo-1,3-beta-glucosidase [Prunus mume]
				Zeaxanthin epoxidase, chloroplastic OS=Prunus armeniaca OX=36596 PE=2 SV=1	zeaxanthin epoxidase, chloroplastic [Prunus persica]
				WAT1-related protein At5g47470 OS=Arabidopsis thaliana OX=3702 GN=At5g47470 PE=3 SV=1	PREDICTED: WAT1-related protein At5g47470 isoform X1 [Prunus mume]
				--	pyridoxal phosphate homeostasis protein [Prunus avium]
				--	PREDICTED: malonyl CoA-acyl carrier protein transacylase [Prunus mume]
				--	hypothetical protein PRUPE_2G023400 [Prunus persica]
				Peptidyl-tRNA hydrolase, chloroplastic OS=Arabidopsis thaliana OX=3702 GN=At1g18440 PE=2 SV=2	peptidyl-tRNA hydrolase, chloroplastic [Prunus persica]
				--	PREDICTED: probable rhamnogalacturonate lyase B [Prunus mume]
				MADS-box protein JOINTLESS OS=Solanum lycopersicum OX=4081 GN=J PE=1 SV=1	MADS1 [Prunus avium]
				Leucoanthocyanidin dioxygenase OS=Malus domestica OX=3750 GN=ANS PE=2 SV=1	anthocyanidin synthase [Prunus salicina var. cordata]
				Cytochrome P450 89A9 OS=Arabidopsis thaliana OX=3702 GN=CYP89A9 PE=2 SV=1	cytochrome P450 89A2 [Prunus persica]
				Putative pectinesterase 63 OS=Arabidopsis thaliana OX=3702 GN=PME63 PE=3 SV=2	PREDICTED: putative pectinesterase 63 [Prunus mume]
				Probable auxin efflux carrier component 1c OS=Oryza sativa subsp. japonica OX=39947 GN=PIN1C PE=2 SV=1	probable auxin efflux carrier component 1b [Prunus persica]
				Dihydrolipoyllysine-residue succinyltransferase component of 2-oxoglutarate dehydrogenase complex 1, mitochondrial OS=Arabidopsis thaliana OX=3702 GN=At5g55070 PE=1 SV=1	dihydrolipoyllysine-residue succinyltransferase component of 2-oxoglutarate dehydrogenase complex 2, mitochondrial [Prunus persica]
				Aspartyl protease family protein 1 OS=Arabidopsis thaliana OX=3702 GN=APF1 PE=1 SV=1	PREDICTED: aspartyl protease family protein 1 [Prunus mume]
				Purple acid phosphatase 3 OS=Arabidopsis thaliana OX=3702 GN=PAP3 PE=2 SV=1	purple acid phosphatase 3 [Prunus persica]
				--	PREDICTED: uncharacterized protein LOC103323716 [Prunus mume]
				Putative FBD-associated F-box protein At5g38570 OS=Arabidopsis thaliana OX=3702 GN=At5g38570 PE=4 SV=2	probable FBD-associated F-box protein At1g32375 isoform X1 [Prunus persica]
				Phosphopantothenate--cysteine ligase 2 OS=Arabidopsis thaliana OX=3702 GN=PPCS2 PE=2 SV=2	PREDICTED: phosphopantothenate--cysteine ligase 2-like [Prunus mume]
				--	PREDICTED: uncharacterized protein LOC103334966 [Prunus mume]
				#N/A	#N/A
				#N/A	#N/A
				Serine carboxypeptidase II-2 (Fragment) OS=Hordeum vulgare OX=4513 GN=CXP;2-2 PE=1 SV=1	PREDICTED: serine carboxypeptidase II-2 [Prunus mume]
				IAA-amino acid hydrolase ILR1-like 4 OS=Arabidopsis thaliana OX=3702 GN=ILL4 PE=1 SV=2	PREDICTED: IAA-amino acid hydrolase ILR1-like 4 [Prunus mume]
				Remorin OS=Solanum tuberosum OX=4113 PE=1 SV=1	remorin [Prunus persica]
				--	hypothetical protein PRUPE_7G264900 [Prunus persica]
				BTB/POZ domain-containing protein At5g47800 OS=Arabidopsis thaliana OX=3702 GN=At5g47800 PE=2 SV=1	BTB/POZ domain-containing protein At5g47800 isoform X2 [Prunus persica]
				Soluble inorganic pyrophosphatase 1 OS=Arabidopsis thaliana OX=3702 GN=PPA1 PE=1 SV=1	PREDICTED: soluble inorganic pyrophosphatase 1 [Prunus mume]
				DNA damage-binding protein 1a OS=Arabidopsis thaliana OX=3702 GN=DDB1A PE=1 SV=1	DNA damage-binding protein 1 [Glycine soja]
				DNA damage-binding protein 1a OS=Arabidopsis thaliana OX=3702 GN=DDB1A PE=1 SV=1	PREDICTED: DNA damage-binding protein 1a [Elaeis guineensis]
				--	PREDICTED: uncharacterized protein LOC103326743 [Prunus mume]
				Basic helix-loop-helix protein A OS=Pisum sativum OX=3888 GN=BHLH PE=3 SV=1	transcription factor bHLH3 [Prunus cerasifera]
				Phosphoglycerate mutase-like protein 4 OS=Arabidopsis thaliana OX=3702 GN=At3g50520 PE=2 SV=1	PREDICTED: phosphoglycerate mutase-like protein 4 isoform X1 [Prunus mume]
				Probable Ufm1-specific protease OS=Arabidopsis thaliana OX=3702 GN=At3g48380 PE=1 SV=2	probable Ufm1-specific protease isoform X2 [Prunus persica]
				--	uncharacterized protein LOC18782483 [Prunus persica]
				Uncharacterized protein ycf45 OS=Porphyra purpurea OX=2787 GN=ycf45 PE=3 SV=1	PREDICTED: uncharacterized protein ycf45 [Prunus mume]
				TMV resistance protein N OS=Nicotiana glutinosa OX=35889 GN=N PE=1 SV=1	disease resistance protein RPS6 [Prunus persica]
				--	PREDICTED: acyl-coenzyme A thioesterase 9, mitochondrial [Prunus mume]
				Zinc transporter 4, chloroplastic OS=Arabidopsis thaliana OX=3702 GN=ZIP4 PE=2 SV=1	PREDICTED: zinc transporter 4, chloroplastic [Prunus mume]
				Plastid-lipid-associated protein 6, chloroplastic OS=Arabidopsis thaliana OX=3702 GN=PAP6 PE=1 SV=1	PREDICTED: probable plastid-lipid-associated protein 6, chloroplastic [Prunus mume]
				Probable inactive ATP-dependent zinc metalloprotease FTSHI 3, chloroplastic OS=Arabidopsis thaliana OX=3702 GN=FTSHI3 PE=1 SV=1	PREDICTED: probable inactive ATP-dependent zinc metalloprotease FTSHI 3, chloroplastic [Prunus mume]
				Monodehydroascorbate reductase, chloroplastic/mitochondrial OS=Arabidopsis thaliana OX=3702 GN=MDAR5 PE=1 SV=3	monodehydroascorbate reductase 5, mitochondrial [Prunus persica]
				Salutaridine reductase OS=Papaver bracteatum OX=215227 GN=SALR PE=1 SV=1	(+)-neomenthol dehydrogenase [Prunus persica]
				--	uncharacterized protein LOC110749361 [Prunus avium]
				Transaldolase (Fragments) OS=Capsicum annuum var. annuum OX=40321 PE=1 SV=1	PREDICTED: transaldolase [Prunus mume]
				--	PREDICTED: uncharacterized protein LOC103322086 [Prunus mume]
				--	PREDICTED: 3-hydroxyacyl-[acyl-carrier-protein] dehydratase FabZ-like [Prunus mume]
				--	hypothetical protein PRUPE_4G254900 [Prunus persica]
				--	PREDICTED: uncharacterized protein LOC103329318 [Prunus mume]
				DnaJ protein ERDJ3B OS=Arabidopsis thaliana OX=3702 GN=ERDJ3B PE=1 SV=1	PREDICTED: dnaJ protein ERDJ3B [Prunus mume]
				Protein DETOXIFICATION 43 OS=Arabidopsis thaliana OX=3702 GN=DTX43 PE=1 SV=1	protein DETOXIFICATION 43-like [Prunus avium]
				#N/A	#N/A
				Auxin-binding protein T85 OS=Nicotiana tabacum OX=4097 GN=T85 PE=3 SV=1	auxin binding protein 1 [Prunus salicina]
				--	uncharacterized protein LOC18791250 [Prunus persica]
				Probable alpha-mannosidase At5g13980 OS=Arabidopsis thaliana OX=3702 GN=At5g13980 PE=2 SV=1	PREDICTED: alpha-mannosidase-like isoform X2 [Prunus mume]
				--	PREDICTED: 5&apos;-nucleotidase SurE [Prunus mume]
				CMP-sialic acid transporter 5 OS=Arabidopsis thaliana OX=3702 GN=At5g65000 PE=2 SV=1	PREDICTED: CMP-sialic acid transporter 5 [Prunus mume]
				Receptor-like cytosolic serine/threonine-protein kinase RBK1 OS=Arabidopsis thaliana OX=3702 GN=RBK1 PE=1 SV=1	PREDICTED: probable receptor-like serine/threonine-protein kinase At5g57670 [Prunus mume]
				Heat shock cognate protein 80 OS=Solanum lycopersicum OX=4081 GN=HSC80 PE=2 SV=1	heat shock protein 90-2 [Prunus avium]
				Fasciclin-like arabinogalactan protein 14 OS=Arabidopsis thaliana OX=3702 GN=FLA14 PE=2 SV=1	PREDICTED: fasciclin-like arabinogalactan protein 14 [Prunus mume]
				RING-H2 finger protein ATL46 OS=Arabidopsis thaliana OX=3702 GN=ATL46 PE=2 SV=1	RING-H2 finger protein ATL46 [Prunus persica]
				Protein RETICULATA-RELATED 4, chloroplastic OS=Arabidopsis thaliana OX=3702 GN=RER4 PE=2 SV=1	protein RETICULATA-RELATED 4, chloroplastic [Prunus persica]
				--	uncharacterized protein LOC18788050 [Prunus persica]
				--	PREDICTED: DNA replication complex GINS protein SLD5 [Prunus mume]
				--	putative phosphatidylglycerol/phosphatidylinositol transfer protein DDB_G0282179 [Prunus avium]
				Protein LOW PSII ACCUMULATION 2, chloroplastic OS=Arabidopsis thaliana OX=3702 GN=LPA2 PE=1 SV=1	PREDICTED: protein LOW PSII ACCUMULATION 2, chloroplastic isoform X2 [Prunus mume]
				Pentatricopeptide repeat-containing protein At2g29760, chloroplastic OS=Arabidopsis thaliana OX=3702 GN=PCMP-H33 PE=2 SV=1	PREDICTED: pentatricopeptide repeat-containing protein At2g29760, chloroplastic-like [Prunus mume]
				Soluble inorganic pyrophosphatase 4 OS=Arabidopsis thaliana OX=3702 GN=PPA4 PE=1 SV=1	soluble inorganic pyrophosphatase 4 [Prunus avium]
				Cilia- and flagella-associated protein 20 OS=Chlamydomonas reinhardtii OX=3055 GN=CFAP20 PE=1 SV=1	PREDICTED: LOW QUALITY PROTEIN: cilia- and flagella-associated protein 20 [Malus domestica]
				--	hypothetical protein PRUPE_3G312500 [Prunus persica]
				--	hypothetical protein PRUPE_4G096800 [Prunus persica]
				Dihydrolipoyllysine-residue acetyltransferase component 4 of pyruvate dehydrogenase complex, chloroplastic OS=Arabidopsis thaliana OX=3702 GN=LTA2 PE=2 SV=1	dihydrolipoyllysine-residue acetyltransferase component 4 of pyruvate dehydrogenase complex, chloroplastic [Prunus avium]
				UDP-galactose transporter 1 OS=Arabidopsis thaliana OX=3702 GN=UDP-GALT1 PE=2 SV=1	UDP-galactose transporter 1 [Prunus persica]
				Cytochrome b5 OS=Nicotiana tabacum OX=4097 PE=2 SV=1	PREDICTED: cytochrome b5 [Prunus mume]
				Transcription repressor MYB4 OS=Arabidopsis thaliana OX=3702 GN=MYB4 PE=1 SV=1	R2R3-MYB transcription factor [Prunus persica]
				--	PREDICTED: DNA polymerase V [Prunus mume]
				--	hypothetical protein PRUPE_1G130800 [Prunus persica]
				--	PREDICTED: CTP synthase [Prunus mume]
				Copper transport protein CCH OS=Arabidopsis thaliana OX=3702 GN=CCH PE=1 SV=1	copper transport protein ATX1-like [Prunus avium]
				Ras-related protein RABA1f OS=Arabidopsis thaliana OX=3702 GN=RABA1F PE=2 SV=1	PREDICTED: ras-related protein RABA1f [Prunus mume]
				Magnesium transporter MRS2-2 OS=Arabidopsis thaliana OX=3702 GN=MRS2-2 PE=2 SV=1	magnesium transporter MRS2-2 [Prunus persica]
				Auxin-responsive protein IAA9 OS=Arabidopsis thaliana OX=3702 GN=IAA9 PE=1 SV=1	PREDICTED: auxin-responsive protein IAA9 [Prunus mume]
				Short-chain dehydrogenase reductase 2a OS=Arabidopsis thaliana OX=3702 GN=SDR2a PE=3 SV=1	uncharacterized protein LOC18783581 [Prunus persica]
				Primary amine oxidase OS=Arabidopsis thaliana OX=3702 GN=At1g62810 PE=2 SV=1	primary amine oxidase [Prunus persica]
				GDSL esterase/lipase At5g37690 OS=Arabidopsis thaliana OX=3702 GN=At5g37690 PE=2 SV=1	PREDICTED: GDSL esterase/lipase At5g37690 [Prunus mume]
				Acyl-CoA-binding protein OS=Ricinus communis OX=3988 PE=3 SV=1	acyl-CoA-binding protein [Prunus persica]
				Methyl-CpG-binding domain-containing protein 4 OS=Arabidopsis thaliana OX=3702 GN=MBD4 PE=1 SV=1	methyl-CpG-binding domain-containing protein 4-like [Prunus persica]
				--	N-acetyl-D-glucosamine kinase [Prunus persica]
				Hypersensitive-induced response protein 4 OS=Arabidopsis thaliana OX=3702 GN=HIR4 PE=1 SV=1	hypersensitive-induced response protein 4 [Prunus persica]
				Tyrosine-protein phosphatase DSP3 OS=Arabidopsis thaliana OX=3702 GN=DSP3 PE=1 SV=1	PREDICTED: probable tyrosine-protein phosphatase At1g05000 [Prunus mume]
				Putative chloride channel-like protein CLC-g OS=Arabidopsis thaliana OX=3702 GN=CLC-G PE=1 SV=2	PREDICTED: putative chloride channel-like protein CLC-g [Prunus mume]
				QWRF motif-containing protein 2 OS=Arabidopsis thaliana OX=3702 GN=QWRF2 PE=2 SV=1	PREDICTED: QWRF motif-containing protein 2 [Prunus mume]
				Transcription factor IBH1-like 1 OS=Arabidopsis thaliana OX=3702 GN=IBL1 PE=1 SV=1	PREDICTED: transcription factor bHLH148 [Prunus mume]
				GSH-induced LITAF domain protein OS=Arabidopsis thaliana OX=3702 GN=GILP PE=1 SV=1	uncharacterized protein LOC18793547 [Prunus persica]
				Outer envelope membrane protein 7 OS=Arabidopsis thaliana OX=3702 GN=OEP7 PE=1 SV=1	PREDICTED: outer envelope membrane protein 7 [Prunus mume]
				Scopoletin glucosyltransferase OS=Nicotiana tabacum OX=4097 GN=TOGT1 PE=1 SV=1	PREDICTED: scopoletin glucosyltransferase-like [Prunus mume]
				Biotin carboxylase 1, chloroplastic OS=Populus trichocarpa OX=3694 GN=POPTRDRAFT_831870 PE=2 SV=1	biotin carboxylase 1, chloroplastic [Prunus avium]
				Cytochrome b-c1 complex subunit 8 OS=Solanum tuberosum OX=4113 PE=1 SV=2	cytochrome b-c1 complex subunit 8 [Prunus persica]
				Hydroxymethylglutaryl-CoA synthase OS=Arabidopsis thaliana OX=3702 GN=HMGS PE=1 SV=2	PREDICTED: hydroxymethylglutaryl-CoA synthase [Prunus mume]
				--	PREDICTED: uncharacterized protein LOC103323638 [Prunus mume]
				Protein MULTIPOLAR SPINDLE 1 OS=Arabidopsis thaliana OX=3702 GN=MPS1 PE=2 SV=2	protein MULTIPOLAR SPINDLE 1 [Prunus persica]
				--	PREDICTED: uncharacterized transmembrane protein DDB_G0281039 [Prunus mume]
				Phosphoglycerate mutase-like protein 1 OS=Arabidopsis thaliana OX=3702 GN=At5g64460 PE=2 SV=1	phosphoglycerate mutase-like protein 1 [Prunus avium]
				Microtubule-associated protein 70-5 OS=Arabidopsis thaliana OX=3702 GN=MAP70.5 PE=1 SV=1	PREDICTED: microtubule-associated protein 70-5 [Prunus mume]
				CBL-interacting serine/threonine-protein kinase 21 OS=Arabidopsis thaliana OX=3702 GN=CIPK21 PE=1 SV=1	PREDICTED: CBL-interacting serine/threonine-protein kinase 21 [Prunus mume]
				Glutaredoxin-C1 OS=Arabidopsis thaliana OX=3702 GN=GRXC1 PE=2 SV=2	glutaredoxin [Prunus persica]
				Homeobox-leucine zipper protein HAT14 OS=Arabidopsis thaliana OX=3702 GN=HAT14 PE=2 SV=3	hypothetical protein PRUPE_2G004000 [Prunus persica]
				GDT1-like protein 4 OS=Arabidopsis thaliana OX=3702 GN=At1g25520 PE=2 SV=1	GDT1-like protein 4 [Prunus persica]
				UPF0235 protein At5g63440 OS=Arabidopsis thaliana OX=3702 GN=At5g63440 PE=1 SV=1	UPF0235 protein At5g63440 isoform X1 [Prunus persica]
				Cytochrome P450 734A1 OS=Arabidopsis thaliana OX=3702 GN=CYP734A1 PE=2 SV=1	cytochrome P450 734A1 [Prunus avium]
				Probable anion transporter 3, chloroplastic OS=Arabidopsis thaliana OX=3702 GN=ANTR3 PE=2 SV=2	hypothetical protein PRUPE_6G270700 [Prunus persica]
				Peptidyl-prolyl cis-trans isomerase CYP40 OS=Arabidopsis thaliana OX=3702 GN=CYP40 PE=2 SV=1	peptidyl-prolyl cis-trans isomerase CYP40 [Prunus persica]
				Probable cytochrome c oxidase subunit 5C-3 OS=Arabidopsis thaliana OX=3702 GN=At5g61310 PE=3 SV=1	PREDICTED: probable cytochrome c oxidase subunit 5C-1 [Prunus mume]
				UDP-glycosyltransferase 88A1 OS=Arabidopsis thaliana OX=3702 GN=UGT88A1 PE=2 SV=1	PREDICTED: UDP-glycosyltransferase 88A1 [Prunus mume]
				Chorismate mutase 1, chloroplastic OS=Arabidopsis thaliana OX=3702 GN=CM1 PE=1 SV=3	chorismate mutase 1, chloroplastic [Prunus persica]
				Pyruvate dehydrogenase E1 component subunit alpha-3, chloroplastic OS=Arabidopsis thaliana OX=3702 GN=PDH-E1 ALPHA PE=2 SV=1	pyruvate dehydrogenase E1 component subunit alpha-3, chloroplastic [Prunus persica]
				Biotin synthase, mitochondrial OS=Arabidopsis thaliana OX=3702 GN=BIO2 PE=1 SV=1	biotin synthase [Prunus avium]
				Monosaccharide-sensing protein 2 OS=Arabidopsis thaliana OX=3702 GN=MSSP2 PE=1 SV=2	PREDICTED: monosaccharide-sensing protein 2 [Prunus mume]
				Alcohol dehydrogenase-like 6 OS=Arabidopsis thaliana OX=3702 GN=At5g24760 PE=2 SV=2	PREDICTED: alcohol dehydrogenase-like 6 isoform X1 [Prunus mume]
				Internal alternative NAD(P)H-ubiquinone oxidoreductase A2, mitochondrial OS=Arabidopsis thaliana OX=3702 GN=NDA2 PE=1 SV=1	internal alternative NAD(P)H-ubiquinone oxidoreductase A1, mitochondrial [Prunus persica]
				Beta-galactosidase 3 OS=Oryza sativa subsp. japonica OX=39947 GN=Os01g0875500 PE=3 SV=1	beta-galactosidase 10 [Prunus persica]
				Succinate dehydrogenase subunit 7B, mitochondrial OS=Arabidopsis thaliana OX=3702 GN=SDH7B PE=1 SV=1	succinate dehydrogenase subunit 7A, mitochondrial [Prunus persica]
				Serine/threonine-protein kinase STY13 OS=Arabidopsis thaliana OX=3702 GN=STY13 PE=1 SV=2	serine/threonine-protein kinase STY8 [Prunus persica]
				--	uncharacterized protein LOC18788050 [Prunus persica]
				Probable LRR receptor-like serine/threonine-protein kinase At1g56130 OS=Arabidopsis thaliana OX=3702 GN=At1g56130 PE=2 SV=2	PREDICTED: probable LRR receptor-like serine/threonine-protein kinase At1g56130 [Prunus mume]
				#N/A	#N/A
				--	PREDICTED: uncharacterized protein LOC103340637 [Prunus mume]
				Cysteine proteinase RD21A OS=Arabidopsis thaliana OX=3702 GN=RD21A PE=1 SV=1	PREDICTED: cysteine proteinase COT44-like [Prunus mume]
				--	PREDICTED: uncharacterized protein LOC103332162 [Prunus mume]
				Elongation of fatty acids protein 3-like OS=Arabidopsis thaliana OX=3702 GN=HOS3 PE=2 SV=1	elongation of fatty acids protein 3-like [Prunus persica]
				Biotin carboxylase 1, chloroplastic OS=Populus trichocarpa OX=3694 GN=POPTRDRAFT_831870 PE=2 SV=1	biotin carboxylase 1, chloroplastic [Prunus persica]
				Calmodulin-like protein 1 OS=Arabidopsis thaliana OX=3702 GN=CML1 PE=2 SV=1	calmodulin-like protein 1 [Prunus avium]
				U-box domain-containing protein 15 OS=Arabidopsis thaliana OX=3702 GN=PUB15 PE=2 SV=2	PREDICTED: U-box domain-containing protein 15 [Prunus mume]
				Lipid transfer-like protein VAS OS=Arabidopsis thaliana OX=3702 GN=VAS PE=2 SV=1	lipid transfer-like protein VAS [Prunus avium]
				Phosphoglycerate mutase-like protein 1 OS=Arabidopsis thaliana OX=3702 GN=At5g64460 PE=2 SV=1	phosphoglycerate mutase-like protein 1 [Prunus avium]
				--	uncharacterized protein LOC109949082 isoform X1 [Prunus persica]
				Polyketide synthase 5 OS=Rubus idaeus OX=32247 GN=PKS5 PE=1 SV=1	polyketide synthase 5 [Prunus persica]
				--	uncharacterized protein LOC18766439 isoform X1 [Prunus persica]
				Cysteine proteinase inhibitor 6 OS=Arabidopsis thaliana OX=3702 GN=CYS6 PE=1 SV=2	cysteine proteinase inhibitor 6 [Prunus persica]
				SWI/SNF complex subunit SWI3C OS=Arabidopsis thaliana OX=3702 GN=SWI3C PE=1 SV=1	SWI/SNF complex subunit SWI3C isoform X2 [Prunus persica]
				ATP synthase subunit epsilon, mitochondrial OS=Arabidopsis thaliana OX=3702 GN=At1g51650 PE=1 SV=3	ATP synthase subunit epsilon, mitochondrial [Prunus persica]
				Protein BOLA2 OS=Arabidopsis thaliana OX=3702 GN=BOLA2 PE=1 SV=1	PREDICTED: protein BOLA2 [Prunus mume]
				Expansin-A1 OS=Arabidopsis thaliana OX=3702 GN=EXPA1 PE=2 SV=1	expansin 3 [Prunus salicina]
				#N/A	#N/A
				--	uncharacterized protein LOC18782032 isoform X1 [Prunus persica]
				UDP-galactose/UDP-glucose transporter 3 OS=Arabidopsis thaliana OX=3702 GN=UTR3 PE=1 SV=1	UDP-galactose/UDP-glucose transporter 3 [Prunus avium]
				#N/A	#N/A
				Sorbitol dehydrogenase OS=Arabidopsis thaliana OX=3702 GN=SDH PE=1 SV=1	NAD-dependent sorbitol dehydrogenase [Prunus salicina var. cordata]
				Zinc finger protein 4 OS=Arabidopsis thaliana OX=3702 GN=ZFP4 PE=2 SV=2	PREDICTED: zinc finger protein 4-like [Prunus mume]
				Zinc transporter 4, chloroplastic OS=Arabidopsis thaliana OX=3702 GN=ZIP4 PE=2 SV=1	PREDICTED: zinc transporter 4, chloroplastic [Prunus mume]
				Probable xyloglucan endotransglucosylase/hydrolase protein 32 OS=Arabidopsis thaliana OX=3702 GN=XTH32 PE=2 SV=1	PREDICTED: xyloglucan endotransglucosylase/hydrolase protein 31-like [Prunus mume]
				UDP-glycosyltransferase 71K2 OS=Pyrus communis OX=23211 GN=UGT71K2 PE=1 SV=1	UDP-glycosyltransferase 71K1-like [Prunus avium]
				Galactan beta-1,4-galactosyltransferase GALS3 OS=Arabidopsis thaliana OX=3702 GN=GALS3 PE=2 SV=1	PREDICTED: galactan beta-1,4-galactosyltransferase GALS3-like [Prunus mume]
				--	uncharacterized protein LOC18785017 [Prunus persica]
				Fatty-acid-binding protein 1 OS=Arabidopsis thaliana OX=3702 GN=FAP1 PE=1 SV=1	fatty-acid-binding protein 1 [Prunus persica]
				(+)-neomenthol dehydrogenase OS=Arabidopsis thaliana OX=3702 GN=SDR1 PE=1 SV=1	hypothetical protein PRUPE_2G160800 [Prunus persica]
				14 kDa proline-rich protein DC2.15 OS=Daucus carota OX=4039 PE=2 SV=1	PREDICTED: 14 kDa proline-rich protein DC2.15-like [Prunus mume]
				GABA transporter 1 OS=Arabidopsis thaliana OX=3702 GN=GAT1 PE=1 SV=1	PREDICTED: GABA transporter 1 [Prunus mume]
				Probable 26S proteasome non-ATPase regulatory subunit 3 OS=Nicotiana tabacum OX=4097 GN=21D7 PE=2 SV=1	PREDICTED: probable 26S proteasome non-ATPase regulatory subunit 3 isoform X2 [Prunus mume]
				--	hypothetical protein PRUPE_5G017600 [Prunus persica]
				Eukaryotic translation initiation factor 1A OS=Onobrychis viciifolia OX=3882 PE=2 SV=2	eukaryotic translation initiation factor 1a [Quercus suber]
				Probable sucrose-phosphate synthase 3 OS=Arabidopsis thaliana OX=3702 GN=SPS3 PE=2 SV=1	hypothetical protein PRUPE_1G159700 [Prunus persica]
				Membrane-bound transcription factor site-2 protease homolog OS=Arabidopsis thaliana OX=3702 GN=S2P PE=2 SV=2	membrane-bound transcription factor site-2 protease homolog isoform X1 [Prunus persica]
				Rhodanese-like domain-containing protein 6 OS=Arabidopsis thaliana OX=3702 GN=STR6 PE=2 SV=1	dihydrofolate reductase [Prunus persica]
				--	PREDICTED: uncharacterized protein LOC103327678 [Prunus mume]
				NADPH:quinone oxidoreductase OS=Arabidopsis thaliana OX=3702 GN=NQR PE=1 SV=1	PREDICTED: NADPH:quinone oxidoreductase-like [Prunus mume]
				Universal stress protein A-like protein OS=Arabidopsis thaliana OX=3702 GN=At3g01520 PE=1 SV=2	PREDICTED: universal stress protein A-like protein [Prunus mume]
				D-xylose-proton symporter-like 2 OS=Arabidopsis thaliana OX=3702 GN=At5g17010 PE=1 SV=1	D-xylose-proton symporter-like 2 [Prunus persica]
				PH, RCC1 and FYVE domains-containing protein 1 OS=Arabidopsis thaliana OX=3702 GN=PRAF1 PE=1 SV=1	uncharacterized protein LOC18788806 isoform X1 [Prunus persica]
				Probable serine/threonine-protein kinase At1g09600 OS=Arabidopsis thaliana OX=3702 GN=At1g09600 PE=3 SV=1	PREDICTED: probable serine/threonine-protein kinase At1g09600 isoform X1 [Prunus mume]
				Protein MHF2 homolog OS=Arabidopsis thaliana OX=3702 GN=MHF2 PE=3 SV=1	PREDICTED: centromere protein X [Prunus mume]
				Protein FAR1-RELATED SEQUENCE 5 OS=Arabidopsis thaliana OX=3702 GN=FRS5 PE=1 SV=1	protein FAR1-RELATED SEQUENCE 5-like [Prunus avium]
				Protein BOLA2 OS=Arabidopsis thaliana OX=3702 GN=BOLA2 PE=1 SV=1	PREDICTED: protein BOLA2 [Prunus mume]
				Methanol O-anthraniloyltransferase OS=Vitis labrusca OX=103355 GN=AMAT PE=1 SV=1	methanol O-anthraniloyltransferase [Prunus persica]
				NAC domain-containing protein 73 OS=Arabidopsis thaliana OX=3702 GN=NAC073 PE=2 SV=1	PREDICTED: NAC domain-containing protein 73-like [Prunus mume]
				Beta carbonic anhydrase 5, chloroplastic OS=Arabidopsis thaliana OX=3702 GN=BCA5 PE=2 SV=1	PREDICTED: beta carbonic anhydrase 5, chloroplastic, partial [Prunus mume]
				Glyceraldehyde-3-phosphate dehydrogenase GAPCP2, chloroplastic OS=Arabidopsis thaliana OX=3702 GN=GAPCP2 PE=2 SV=1	glyceraldehyde-3-phosphate dehydrogenase [Prunus cerasifera]
				IAA-amino acid hydrolase ILR1-like 4 OS=Arabidopsis thaliana OX=3702 GN=ILL4 PE=1 SV=2	PREDICTED: IAA-amino acid hydrolase ILR1-like 4 [Prunus mume]
				--	PREDICTED: protein transport protein SEC23 [Prunus mume]
				Ras-related protein RABA1b OS=Arabidopsis thaliana OX=3702 GN=RABA1B PE=1 SV=1	PREDICTED: ras-related protein RABA1b [Prunus mume]
				Replication protein A 14 kDa subunit B OS=Arabidopsis thaliana OX=3702 GN=RPA3B PE=1 SV=1	PREDICTED: replication protein A 14 kDa subunit B [Prunus mume]
				--	hypothetical protein PRUPE_1G546800 [Prunus persica]
				DnaJ protein P58IPK homolog A OS=Oryza sativa subsp. japonica OX=39947 GN=P58A PE=1 SV=1	PREDICTED: dnaJ homolog subfamily B member 6 isoform X2 [Prunus mume]
				E3 ubiquitin ligase BIG BROTHER OS=Arabidopsis thaliana OX=3702 GN=BB PE=1 SV=1	E3 ubiquitin ligase BIG BROTHER [Prunus persica]
				Chaperone protein dnaJ C76, chloroplastic OS=Arabidopsis thaliana OX=3702 GN=DJC76 PE=2 SV=1	uncharacterized protein LOC18783414 [Prunus persica]
				Glutathione S-transferase OS=Hyoscyamus muticus OX=35626 PE=1 SV=1	glutathione S-transferase [Prunus persica]
				Transcription factor MYB113 OS=Arabidopsis thaliana OX=3702 GN=MYB113 PE=1 SV=1	MYB10 [Prunus salicina]
				Probable UDP-arabinopyranose mutase 1 OS=Solanum tuberosum OX=4113 GN=UPTG1 PE=1 SV=2	alpha-1,4-glucan-protein synthase [UDP-forming] 1 [Prunus avium]
				Mitochondrial fission 1 protein A OS=Arabidopsis thaliana OX=3702 GN=FIS1A PE=1 SV=1	mitochondrial fission 1 protein A [Prunus persica]
				Root meristem growth factor 6 OS=Arabidopsis thaliana OX=3702 GN=RGF6 PE=3 SV=1	PREDICTED: uncharacterized protein LOC103337185 [Prunus mume]
				Nudix hydrolase 9 OS=Arabidopsis thaliana OX=3702 GN=NUDT9 PE=2 SV=1	PREDICTED: nudix hydrolase 9 [Prunus mume]
				Protein SRG1 OS=Arabidopsis thaliana OX=3702 GN=SRG1 PE=2 SV=1	protein SRG1 [Prunus persica]
				--	repressor of RNA polymerase III transcription MAF1 homolog [Prunus persica]
				Protein KINESIN LIGHT CHAIN-RELATED 2 OS=Arabidopsis thaliana OX=3702 GN=KLCR2 PE=1 SV=1	PREDICTED: uncharacterized protein LOC103329862 [Prunus mume]
				Expansin-A8 OS=Arabidopsis thaliana OX=3702 GN=EXPA8 PE=2 SV=1	expansin 1 [Prunus salicina]
				Probable sucrose-phosphate synthase 3 OS=Arabidopsis thaliana OX=3702 GN=SPS3 PE=2 SV=1	PREDICTED: probable sucrose-phosphate synthase 3 [Prunus mume]
				Probable acylpyruvase FAHD1, mitochondrial OS=Arabidopsis thaliana OX=3702 GN=FAHD1 PE=1 SV=1	acylpyruvase FAHD1, mitochondrial [Prunus avium]
				Uncharacterized protein At1g66480 OS=Arabidopsis thaliana OX=3702 GN=At1g66480 PE=2 SV=1	uncharacterized protein At1g66480 [Prunus persica]
				--	PREDICTED: uncharacterized protein LOC103342308 [Prunus mume]
				--	PREDICTED: uncharacterized protein LOC103329111 [Prunus mume]
				Branched-chain-amino-acid aminotransferase-like protein 2 OS=Arabidopsis thaliana OX=3702 GN=At5g27410 PE=2 SV=1	branched-chain-amino-acid aminotransferase-like protein 1 [Prunus persica]
				--	arabinogalactan peptide 22-like [Prunus persica]
				DnaJ protein homolog OS=Cucumis sativus OX=3659 GN=DNAJ1 PE=2 SV=1	dnaJ protein homolog [Prunus persica]
				Protein FANTASTIC FOUR 1 OS=Arabidopsis thaliana OX=3702 GN=FAF1 PE=2 SV=1	PREDICTED: protein FANTASTIC FOUR 1-like [Prunus mume]
				Glycerophosphodiester phosphodiesterase GDPD1, chloroplastic OS=Arabidopsis thaliana OX=3702 GN=GDPD1 PE=1 SV=1	glycerophosphodiester phosphodiesterase GDPD1, chloroplastic-like [Prunus avium]
				Beta-galactosidase 3 OS=Arabidopsis thaliana OX=3702 GN=BGAL3 PE=2 SV=1	PREDICTED: beta-galactosidase 5 [Prunus mume]
				#N/A	#N/A
				F-box/kelch-repeat protein At3g06240 OS=Arabidopsis thaliana OX=3702 GN=At3g06240 PE=2 SV=1	F-box/kelch-repeat protein At3g06240 [Prunus persica]
				--	PREDICTED: uncharacterized protein LOC103340909 [Prunus mume]
				Calcineurin B-like protein 1 OS=Arabidopsis thaliana OX=3702 GN=CBL1 PE=1 SV=3	PREDICTED: calcineurin B-like protein 1 [Prunus mume]
				GDP-L-fucose synthase 1 OS=Arabidopsis thaliana OX=3702 GN=GER1 PE=1 SV=3	putative GDP-L-fucose synthase 2 [Prunus persica]
				Fimbrin-2 OS=Arabidopsis thaliana OX=3702 GN=FIM2 PE=2 SV=1	PREDICTED: fimbrin-2 [Prunus mume]
				Dihydrolipoyllysine-residue acetyltransferase component 5 of pyruvate dehydrogenase complex, chloroplastic OS=Arabidopsis thaliana OX=3702 GN=EMB3003 PE=2 SV=1	dihydrolipoyllysine-residue acetyltransferase component 5 of pyruvate dehydrogenase complex, chloroplastic [Prunus persica]
				Uncharacterized protein At3g17950 OS=Arabidopsis thaliana OX=3702 GN=Y-3 PE=1 SV=1	PREDICTED: uncharacterized protein At3g17950-like [Prunus mume]
				--	hypothetical protein PRUPE_7G230500 [Prunus persica]
				#N/A	#N/A
				#N/A	#N/A
				Mitochondrial import receptor subunit TOM5 homolog OS=Arabidopsis thaliana OX=3702 GN=TOM5 PE=1 SV=3	PREDICTED: mitochondrial import receptor subunit TOM5 homolog [Prunus mume]
				Putative E3 ubiquitin-protein ligase XBAT31 OS=Arabidopsis thaliana OX=3702 GN=XBAT31 PE=2 SV=1	PREDICTED: putative E3 ubiquitin-protein ligase XBAT31 [Prunus mume]
				bZIP transcription factor 44 OS=Arabidopsis thaliana OX=3702 GN=BZIP44 PE=1 SV=1	bZIP transcription factor 11 [Prunus persica]
				Beta-glucosidase 12 OS=Oryza sativa subsp. japonica OX=39947 GN=BGLU12 PE=1 SV=2	beta-glucosidase 12 isoform X2 [Prunus persica]
				Probable GABA transporter 2 OS=Arabidopsis thaliana OX=3702 GN=At5g41800 PE=1 SV=1	PREDICTED: probable GABA transporter 2 [Prunus mume]
				Peptide methionine sulfoxide reductase OS=Fragaria ananassa OX=3747 PE=2 SV=2	peptide methionine sulfoxide reductase [Prunus persica]
				--	PREDICTED: GABA transporter 1-like [Prunus mume]
				Protein PALE CRESS, chloroplastic OS=Arabidopsis thaliana OX=3702 GN=PAC PE=2 SV=1	PREDICTED: protein PALE CRESS, chloroplastic [Prunus mume]
				Protein FIP1 OS=Arabidopsis thaliana OX=3702 GN=FIP1 PE=1 SV=1	PREDICTED: uncharacterized protein LOC103340587 [Prunus mume]
				BAHD acyltransferase At5g47980 OS=Arabidopsis thaliana OX=3702 GN=BAHD1 PE=2 SV=1	vinorine synthase-like [Prunus avium]
				Pyruvate dehydrogenase E1 component subunit alpha-3, chloroplastic OS=Arabidopsis thaliana OX=3702 GN=PDH-E1 ALPHA PE=2 SV=1	pyruvate dehydrogenase E1 component subunit alpha-3, chloroplastic [Prunus persica]
				F-box protein At2g32560 OS=Arabidopsis thaliana OX=3702 GN=At2g32560 PE=2 SV=1	F-box protein At2g26850 [Prunus persica]
				G-type lectin S-receptor-like serine/threonine-protein kinase CES101 OS=Arabidopsis thaliana OX=3702 GN=CES101 PE=2 SV=2	hypothetical protein PRUPE_3G070000 [Prunus persica]
				Urease accessory protein G OS=Arabidopsis thaliana OX=3702 GN=UREG PE=2 SV=1	PREDICTED: urease accessory protein G [Prunus mume]
				3-oxoacyl-[acyl-carrier-protein] reductase, chloroplastic OS=Cuphea lanceolata OX=3930 GN=CLKR27 PE=2 SV=1	uncharacterized protein LOC110763732 [Prunus avium]
				Glycolipid transfer protein 1 OS=Arabidopsis thaliana OX=3702 GN=GLTP1 PE=2 SV=1	glycolipid transfer protein 1 [Prunus persica]
				--	PREDICTED: uncharacterized protein LOC103333879 [Prunus mume]
				#N/A	#N/A
				Mitochondrial pyruvate carrier 3 OS=Arabidopsis thaliana OX=3702 GN=MPC3 PE=2 SV=1	PREDICTED: mitochondrial pyruvate carrier 4-like [Prunus mume]
				--	hypothetical protein PRUPE_4G262400 [Prunus persica]
				#N/A	#N/A
				--	upstream activation factor subunit UAF30 [Prunus persica]
				Probable protein S-acyltransferase 4 OS=Arabidopsis thaliana OX=3702 GN=PAT04 PE=2 SV=1	PREDICTED: probable protein S-acyltransferase 4 [Prunus mume]
				Tubulin alpha-6 chain OS=Zea mays OX=4577 GN=TUBA6 PE=2 SV=1	tubulin alpha-3 chain isoform X1 [Prunus persica]
				--	hypothetical protein PRUPE_7G046400 [Prunus persica]
				Ubiquitin-like protein 5 OS=Arabidopsis thaliana OX=3702 GN=UBL5 PE=3 SV=1	hypothetical protein EUGRSUZ_J00924, partial [Eucalyptus grandis]
				Probable S-adenosylmethionine carrier 2, chloroplastic OS=Arabidopsis thaliana OX=3702 GN=SAMC2 PE=2 SV=1	mitoferrin [Prunus persica]
				Ras-related protein RABA1b OS=Arabidopsis thaliana OX=3702 GN=RABA1B PE=1 SV=1	PREDICTED: ras-related protein RABA1b [Prunus mume]
				Calreticulin-3 OS=Arabidopsis thaliana OX=3702 GN=CRT3 PE=1 SV=2	PREDICTED: calreticulin-3-like [Prunus mume]
				Protein ASPARTIC PROTEASE IN GUARD CELL 1 OS=Arabidopsis thaliana OX=3702 GN=ASPG1 PE=1 SV=1	protein ASPARTIC PROTEASE IN GUARD CELL 1 [Prunus avium]
				--	uncharacterized protein LOC110761779 [Prunus avium]
				Glycine-rich RNA-binding protein GRP2A OS=Sinapis alba OX=3728 PE=2 SV=1	hypothetical protein PRUPE_6G349600 [Prunus persica]
				--	uncharacterized protein LOC18780120 [Prunus persica]
				bZIP transcription factor 11 OS=Arabidopsis thaliana OX=3702 GN=BZIP11 PE=1 SV=1	PREDICTED: bZIP transcription factor 53-like [Prunus mume]
				Dirigent protein 2 OS=Arabidopsis thaliana OX=3702 GN=DIR2 PE=2 SV=1	PREDICTED: dirigent protein 22-like [Prunus mume]
				Ultraviolet-B receptor UVR8 OS=Arabidopsis thaliana OX=3702 GN=UVR8 PE=1 SV=1	ultraviolet-B receptor UVR8 [Prunus avium]
				Cysteine--tRNA ligase, chloroplastic/mitochondrial OS=Arabidopsis thaliana OX=3702 GN=SYCO PE=2 SV=1	cysteine--tRNA ligase, chloroplastic/mitochondrial isoform X1 [Prunus persica]
				--	late embryogenesis abundant protein At1g64065 [Prunus persica]
				WAT1-related protein At5g47470 OS=Arabidopsis thaliana OX=3702 GN=At5g47470 PE=3 SV=1	PREDICTED: WAT1-related protein At5g47470 isoform X1 [Prunus mume]
				Trehalase OS=Arabidopsis thaliana OX=3702 GN=TRE1 PE=2 SV=1	probable trehalase [Prunus persica]
				Copper transport protein CCH OS=Arabidopsis thaliana OX=3702 GN=CCH PE=1 SV=1	copper transport protein ATX1-like [Prunus avium]
				2-alkenal reductase (NADP(+)-dependent) OS=Nicotiana tabacum OX=4097 GN=DBR PE=1 SV=1	PREDICTED: 2-alkenal reductase (NADP(+)-dependent) [Prunus mume]
				Heat stress transcription factor A-6b OS=Arabidopsis thaliana OX=3702 GN=HSFA6b PE=2 SV=1	heat stress transcription factor A-7a [Prunus persica]
				Dicarboxylate transporter 2.1, chloroplastic OS=Arabidopsis thaliana OX=3702 GN=DIT2-1 PE=1 SV=1	dicarboxylate transporter 2.1, chloroplastic [Prunus persica]
				--	uncharacterized protein LOC110773124 isoform X2 [Prunus avium]
				Probable indole-3-pyruvate monooxygenase YUCCA10 OS=Arabidopsis thaliana OX=3702 GN=YUC10 PE=2 SV=1	probable indole-3-pyruvate monooxygenase YUCCA10 isoform X1 [Prunus avium]
				--	PREDICTED: uncharacterized protein LOC103323594 [Prunus mume]
				--	PREDICTED: uncharacterized protein LOC103342822 [Prunus mume]
				--	PREDICTED: uncharacterized protein LOC103338694 [Prunus mume]
				Acyl carrier protein 1, chloroplastic OS=Casuarina glauca OX=3522 GN=ACP1 PE=2 SV=1	PREDICTED: acyl carrier protein 1, chloroplastic [Prunus mume]
				Polyketide synthase 5 OS=Rubus idaeus OX=32247 GN=PKS5 PE=1 SV=1	chalcone synthase 2 [Prunus persica]
				Universal stress protein A-like protein OS=Arabidopsis thaliana OX=3702 GN=At3g01520 PE=1 SV=2	universal stress protein PHOS34 [Prunus avium]
				Probable chalcone--flavonone isomerase 3 OS=Arabidopsis thaliana OX=3702 GN=CHI3 PE=1 SV=1	probable chalcone--flavonone isomerase 3 [Prunus avium]
				--	PREDICTED: TBC1 domain family member 8B [Prunus mume]
				Indole-3-glycerol phosphate synthase, chloroplastic OS=Arabidopsis thaliana OX=3702 GN=IGPS PE=1 SV=2	indole-3-glycerol phosphate synthase, chloroplastic [Prunus persica]
				Heavy metal-associated isoprenylated plant protein 39 OS=Arabidopsis thaliana OX=3702 GN=HIPP39 PE=2 SV=1	heavy metal-associated isoprenylated plant protein 39 isoform X2 [Prunus persica]
				--	hypothetical protein PRUPE_8G039700 [Prunus persica]
				Protein DETOXIFICATION 41 OS=Arabidopsis thaliana OX=3702 GN=DTX41 PE=2 SV=1	protein DETOXIFICATION 41 [Prunus persica]
				Protein IQ-DOMAIN 1 OS=Arabidopsis thaliana OX=3702 GN=IQD1 PE=1 SV=1	PREDICTED: protein IQ-DOMAIN 1 [Prunus mume]
				Cinnamoyl-CoA reductase 1 OS=Arabidopsis thaliana OX=3702 GN=CCR1 PE=1 SV=1	PREDICTED: cinnamoyl-CoA reductase 1-like [Prunus mume]
				--	hypothetical protein PRUPE_1G291000 [Prunus persica]
				DnaJ protein homolog OS=Cucumis sativus OX=3659 GN=DNAJ1 PE=2 SV=1	dnaJ protein homolog [Prunus persica]
				--	PREDICTED: proline iminopeptidase isoform X1 [Prunus mume]
				Tetraspanin-19 OS=Arabidopsis thaliana OX=3702 GN=TOM2AH3 PE=2 SV=1	PREDICTED: tetraspanin-19 [Prunus mume]
				Auxin-induced protein AUX22 OS=Glycine max OX=3847 GN=AUX22 PE=2 SV=1	PREDICTED: auxin-induced protein IAA6 [Prunus mume]
				--	PREDICTED: uncharacterized endoplasmic reticulum membrane protein C16E8.02 [Prunus mume]
				Iron-sulfur assembly protein IscA-like 2, mitochondrial OS=Arabidopsis thaliana OX=3702 GN=At5g03905 PE=1 SV=2	iron-sulfur assembly protein IscA-like 2, mitochondrial [Prunus persica]
				Fatty-acid-binding protein 3, chloroplastic OS=Arabidopsis thaliana OX=3702 GN=FAP3 PE=1 SV=1	fatty-acid-binding protein 3, chloroplastic [Prunus persica]
				#N/A	#N/A
				Probable nucleolar protein 5-1 OS=Arabidopsis thaliana OX=3702 GN=NOP5-1 PE=1 SV=2	nucleolar protein 56-like isoform X3 [Durio zibethinus]
				ABC transporter I family member 11, chloroplastic OS=Arabidopsis thaliana OX=3702 GN=ABCI11 PE=2 SV=1	PREDICTED: ABC transporter I family member 11, chloroplastic [Prunus mume]
				Thymidine kinase OS=Oryza sativa subsp. japonica OX=39947 GN=TK PE=2 SV=2	PREDICTED: thymidine kinase a isoform X2 [Prunus mume]
				Phenylalanine ammonia-lyase 1 OS=Prunus avium OX=42229 GN=PAL1 PE=2 SV=1	phenylalanine ammonia-lyase 1 [Prunus avium]
				--	PREDICTED: protein YeeZ [Prunus mume]
				Putative glucose-6-phosphate 1-epimerase OS=Cenchrus ciliaris OX=35872 PE=2 SV=1	putative glucose-6-phosphate 1-epimerase [Prunus avium]
				--	uncharacterized protein LOC18767595 isoform X2 [Prunus persica]
				Protein TIC 55, chloroplastic OS=Pisum sativum OX=3888 GN=TIC55 PE=1 SV=1	protein TIC 55, chloroplastic [Prunus persica]
				V-type proton ATPase subunit e1 OS=Arabidopsis thaliana OX=3702 GN=VHA-e1 PE=3 SV=1	V-type proton ATPase subunit e1 [Prunus persica]
				Isoflavone reductase homolog PCBER OS=Populus trichocarpa OX=3694 GN=PCBER PE=1 SV=1	PREDICTED: isoflavone reductase homolog [Prunus mume]
				--	uncharacterized protein LOC18787219 [Prunus persica]
				--	EGF domain-specific O-linked N-acetylglucosamine transferase [Prunus persica]
				--	uncharacterized protein LOC110774079 [Prunus avium]
				Receptor-like kinase TMK3 OS=Arabidopsis thaliana OX=3702 GN=TMK3 PE=2 SV=1	receptor protein kinase TMK1 [Prunus persica]
				--	putative uncharacterized protein DDB_G0285119 isoform X1 [Prunus avium]
				#N/A	#N/A
				--	PREDICTED: 5&apos;-nucleotidase SurE [Prunus mume]
				Serine/threonine-protein kinase STY8 OS=Arabidopsis thaliana OX=3702 GN=STY8 PE=1 SV=2	PREDICTED: probable LIM domain-containing serine/threonine-protein kinase DDB_G0287001 [Prunus mume]
				Transcription termination factor MTEF1, chloroplastic OS=Arabidopsis thaliana OX=3702 GN=MTERF1 PE=2 SV=2	hypothetical protein PRUPE_2G040400 [Prunus persica]
				Synaptotagmin-5 OS=Arabidopsis thaliana OX=3702 GN=SYT5 PE=2 SV=1	PREDICTED: synaptotagmin-5-like [Prunus mume]
				NAD(P)H dehydrogenase (quinone) FQR1 OS=Arabidopsis thaliana OX=3702 GN=FQR1 PE=1 SV=1	NAD(P)H dehydrogenase (quinone) FQR1 [Prunus persica]
				--	PREDICTED: uncharacterized protein LOC103320035 [Prunus mume]
				Cycloartenol synthase 2 OS=Betula platyphylla OX=78630 GN=CASBPX2 PE=1 SV=1	cycloartenol synthase 2 [Prunus persica]
				--	uncharacterized protein LOC110774437 [Prunus avium]
				K(+) efflux antiporter 2, chloroplastic OS=Arabidopsis thaliana OX=3702 GN=KEA2 PE=1 SV=2	K(+) efflux antiporter 2, chloroplastic [Prunus persica]
				Dihydrolipoyl dehydrogenase 2, chloroplastic OS=Arabidopsis thaliana OX=3702 GN=LPD2 PE=2 SV=2	dihydrolipoyl dehydrogenase 1, chloroplastic [Prunus persica]
				Protein ACTIVITY OF BC1 COMPLEX KINASE 7, chloroplastic OS=Arabidopsis thaliana OX=3702 GN=ABC1K7 PE=1 SV=1	PREDICTED: uncharacterized protein sll1770 [Prunus mume]
				Outer envelope pore protein 16, chloroplastic OS=Pisum sativum OX=3888 GN=OEP16 PE=1 SV=1	PREDICTED: outer envelope pore protein 16, chloroplastic [Prunus mume]
				Zeta-carotene desaturase, chloroplastic/chromoplastic OS=Narcissus pseudonarcissus OX=39639 GN=ZDS1 PE=2 SV=1	zeta-carotene desaturase, chloroplastic/chromoplastic [Prunus avium]
				DnaJ protein homolog 1 (Fragment) OS=Allium porrum OX=4681 GN=DNAJ1 PE=2 SV=1	PREDICTED: dnaJ homolog subfamily A member 2-like [Prunus mume]
				--	proline synthase co-transcribed bacterial homolog protein [Prunus persica]
				Mitochondrial outer membrane protein porin 4 OS=Arabidopsis thaliana OX=3702 GN=VDAC4 PE=1 SV=1	PREDICTED: mitochondrial outer membrane protein porin 4 [Prunus mume]
				#N/A	#N/A
				#N/A	#N/A
				DNA damage-binding protein 1a OS=Arabidopsis thaliana OX=3702 GN=DDB1A PE=1 SV=1	DNA damage-binding protein 1a-like isoform X2 [Durio zibethinus]
				--	arabinogalactan peptide 22-like [Prunus persica]
				Tetraspanin-19 OS=Arabidopsis thaliana OX=3702 GN=TOM2AH3 PE=2 SV=1	PREDICTED: tetraspanin-19 [Prunus mume]
				Zinc finger protein 1 OS=Arabidopsis thaliana OX=3702 GN=ZFP1 PE=2 SV=1	PREDICTED: LOW QUALITY PROTEIN: zinc finger protein 1 [Prunus mume]
				Chloroplast processing peptidase OS=Arabidopsis thaliana OX=3702 GN=PLSP1 PE=2 SV=2	PREDICTED: chloroplast processing peptidase [Prunus mume]
				Uclacyanin 1 OS=Arabidopsis thaliana OX=3702 GN=UCC1 PE=1 SV=1	PREDICTED: mavicyanin-like [Prunus mume]
				Photosynthetic NDH subunit of lumenal location 5, chloroplastic OS=Arabidopsis thaliana OX=3702 GN=PNSL5 PE=1 SV=1	photosynthetic NDH subunit of lumenal location 5, chloroplastic [Prunus avium]
				2-methylene-furan-3-one reductase OS=Fragaria vesca OX=57918 GN=EO PE=2 SV=2	2-methylene-furan-3-one reductase [Prunus persica]
				Actin-related protein 2/3 complex subunit 2A OS=Arabidopsis thaliana OX=3702 GN=ARPC2A PE=1 SV=1	actin-related protein 2/3 complex subunit 2A [Prunus persica]
				Sugar transporter ERD6-like 16 OS=Arabidopsis thaliana OX=3702 GN=At5g18840 PE=2 SV=2	sugar transporter ERD6-like 16 [Prunus persica]
				Vacuole membrane protein KMS1 OS=Arabidopsis thaliana OX=3702 GN=KMS1 PE=1 SV=1	PREDICTED: vacuole membrane protein KMS1-like isoform X1 [Prunus mume]
				E3 ubiquitin-protein ligase SP1 OS=Arabidopsis thaliana OX=3702 GN=SP1 PE=1 SV=1	PREDICTED: uncharacterized protein LOC103320390 isoform X1 [Prunus mume]
				NADPH:quinone oxidoreductase OS=Arabidopsis thaliana OX=3702 GN=NQR PE=1 SV=1	PREDICTED: NADPH:quinone oxidoreductase-like [Prunus mume]
				Glutaredoxin-C2 OS=Arabidopsis thaliana OX=3702 GN=GRXC2 PE=3 SV=1	PREDICTED: glutaredoxin [Prunus mume]
				Early light-induced protein 1, chloroplastic OS=Arabidopsis thaliana OX=3702 GN=ELIP1 PE=1 SV=1	early light-induced protein 1, chloroplastic [Prunus persica]
				Auxin-responsive protein IAA9 OS=Arabidopsis thaliana OX=3702 GN=IAA9 PE=1 SV=1	PREDICTED: auxin-responsive protein IAA8-like isoform X2 [Prunus mume]
				Glutathione S-transferase OS=Hyoscyamus muticus OX=35626 PE=1 SV=1	PREDICTED: glutathione S-transferase-like [Prunus mume]
				2-methylene-furan-3-one reductase OS=Fragaria ananassa OX=3747 GN=EO PE=1 SV=1	2-methylene-furan-3-one reductase [Prunus persica]
				Protein COFACTOR ASSEMBLY OF COMPLEX C SUBUNIT B CCB2, chloroplastic OS=Arabidopsis thaliana OX=3702 GN=CCB2 PE=1 SV=1	protein COFACTOR ASSEMBLY OF COMPLEX C SUBUNIT B CCB2, chloroplastic [Prunus persica]
				Acetyl-coenzyme A carboxylase carboxyl transferase subunit alpha, chloroplastic OS=Arabidopsis thaliana OX=3702 GN=CAC3 PE=1 SV=1	PREDICTED: acetyl-coenzyme A carboxylase carboxyl transferase subunit alpha, chloroplastic [Prunus mume]
				Monosaccharide-sensing protein 2 OS=Arabidopsis thaliana OX=3702 GN=MSSP2 PE=1 SV=2	PREDICTED: monosaccharide-sensing protein 2 [Prunus mume]
				Protein ACTIVITY OF BC1 COMPLEX KINASE 1, chloroplastic OS=Arabidopsis thaliana OX=3702 GN=ABC1K1 PE=1 SV=1	uncharacterized aarF domain-containing protein kinase At4g31390, chloroplastic [Prunus persica]
				Zeaxanthin epoxidase, chloroplastic OS=Arabidopsis thaliana OX=3702 GN=ZEP PE=1 SV=1	uncharacterized protein LOC110769112 [Prunus avium]
				Protein SCO1 homolog 2, mitochondrial OS=Arabidopsis thaliana OX=3702 GN=HCC2 PE=2 SV=1	PREDICTED: protein SCO1 homolog 2, mitochondrial isoform X1 [Prunus mume]
				Cytokinin dehydrogenase 7 OS=Arabidopsis thaliana OX=3702 GN=CKX7 PE=1 SV=1	cytokinin dehydrogenase 7 isoform X1 [Prunus persica]
				Protein STAY-GREEN, chloroplastic OS=Pisum sativum OX=3888 GN=SGR PE=2 SV=1	protein STAY-GREEN, chloroplastic [Prunus persica]
				--	uncharacterized protein LOC109950275 [Prunus persica]
				Putative protein phosphatase 2C-like protein 44 OS=Arabidopsis thaliana OX=3702 GN=At3g23360 PE=5 SV=1	PREDICTED: putative protein phosphatase 2C-like protein 44 [Prunus mume]
				--	ATP-dependent Clp protease adapter protein CLPS1, chloroplastic [Prunus persica]
				WAT1-related protein At2g37460 OS=Arabidopsis thaliana OX=3702 GN=At2g37460 PE=2 SV=1	WAT1-related protein At2g37460 [Prunus avium]
				Amino acid permease 8 OS=Arabidopsis thaliana OX=3702 GN=AAP8 PE=1 SV=1	amino acid permease 8-like [Prunus avium]
				--	hypothetical protein PRUPE_6G288400 [Prunus persica]
				E3 ubiquitin-protein ligase RING1 OS=Gossypium hirsutum OX=3635 GN=RING1 PE=1 SV=1	uncharacterized protein LOC110766661 [Prunus avium]
				--	uncharacterized protein LOC18773038 [Prunus persica]
				Zinc transporter 1 OS=Arabidopsis thaliana OX=3702 GN=ZIP1 PE=2 SV=1	PREDICTED: zinc transporter 8-like [Prunus mume]
				Probable inactive receptor kinase At2g26730 OS=Arabidopsis thaliana OX=3702 GN=At2g26730 PE=1 SV=1	PREDICTED: probable inactive receptor kinase At2g26730 [Prunus mume]
				CLAVATA3/ESR (CLE)-related protein 27 OS=Arabidopsis thaliana OX=3702 GN=CLE27 PE=2 SV=1	hypothetical protein PRUPE_1G311100 [Prunus persica]
				Serine/threonine-protein kinase-like protein ACR4 OS=Arabidopsis thaliana OX=3702 GN=ACR4 PE=1 SV=1	PREDICTED: serine/threonine-protein kinase-like protein ACR4 [Prunus mume]
				Gamma-glutamyl peptidase 5 OS=Arabidopsis thaliana OX=3702 GN=GGP5 PE=2 SV=1	PREDICTED: gamma-glutamyl peptidase 5-like [Prunus mume]
				AP2-like ethylene-responsive transcription factor At1g16060 OS=Arabidopsis thaliana OX=3702 GN=At1g16060 PE=2 SV=1	PREDICTED: AP2-like ethylene-responsive transcription factor At1g16060 [Prunus mume]
				--	PREDICTED: sec-independent protein translocase protein TatB [Prunus mume]
				--	uncharacterized protein LOC110748331 [Prunus avium]
				Protein BOLA2 OS=Arabidopsis thaliana OX=3702 GN=BOLA2 PE=1 SV=1	PREDICTED: protein BOLA2 [Prunus mume]
				Probable receptor-like protein kinase At5g20050 OS=Arabidopsis thaliana OX=3702 GN=At5g20050 PE=2 SV=1	probable receptor-like protein kinase At5g20050 [Prunus avium]
				Profilin OS=Prunus persica OX=3760 PE=1 SV=1	profilin [Prunus persica]
				Auxin-responsive protein SAUR72 OS=Arabidopsis thaliana OX=3702 GN=SAUR72 PE=2 SV=1	auxin-responsive protein SAUR50 [Prunus persica]
				Hsp70-Hsp90 organizing protein 2 OS=Arabidopsis thaliana OX=3702 GN=HOP2 PE=1 SV=1	hsp70-Hsp90 organizing protein 3 [Prunus persica]
				Soluble inorganic pyrophosphatase OS=Oryza sativa subsp. japonica OX=39947 GN=IPP PE=2 SV=1	soluble inorganic pyrophosphatase [Prunus avium]
				#N/A	#N/A
				Polyketide synthase 5 OS=Rubus idaeus OX=32247 GN=PKS5 PE=1 SV=1	polyketide synthase 5 isoform X1 [Prunus persica]
				Capsanthin/capsorubin synthase, chromoplastic OS=Citrus sinensis OX=2711 GN=CCS PE=3 SV=1	lycopene beta-cyclase, partial [Prunus persica]
				Glutathione reductase, cytosolic OS=Pisum sativum OX=3888 PE=2 SV=1	PREDICTED: glutathione reductase, cytosolic [Prunus mume]
				#N/A	#N/A
				Acetyl-CoA carboxylase 1 OS=Arabidopsis thaliana OX=3702 GN=ACC1 PE=1 SV=1	acetyl-CoA carboxylase 1 [Prunus persica]
				Thaumatin-like protein 1 OS=Arabidopsis thaliana OX=3702 GN=TLP1 PE=2 SV=1	PREDICTED: thaumatin-like protein 1 [Prunus mume]
				--	uncharacterized protein LOC18776737 [Prunus persica]
				--	uncharacterized protein LOC18776751 isoform X1 [Prunus persica]
				Protein transport protein Sec61 subunit gamma OS=Oryza sativa subsp. japonica OX=39947 GN=Os02g0178400 PE=3 SV=1	protein transport protein Sec61 subunit gamma [Prunus persica]
				Probable xyloglucan endotransglucosylase/hydrolase protein 32 OS=Arabidopsis thaliana OX=3702 GN=XTH32 PE=2 SV=1	PREDICTED: xyloglucan endotransglucosylase/hydrolase protein 31-like [Prunus mume]
				Chaperonin CPN60-2, mitochondrial OS=Cucurbita maxima OX=3661 GN=CPN60-2 PE=1 SV=1	chaperonin CPN60-2, mitochondrial [Prunus persica]
				Bifunctional dihydroflavonol 4-reductase/flavanone 4-reductase OS=Pyrus communis OX=23211 GN=DFR PE=1 SV=1	dihydroflavonol 4-reductase [Prunus salicina]
				Heat stress transcription factor B-2b OS=Arabidopsis thaliana OX=3702 GN=HSFB2B PE=2 SV=1	PREDICTED: heat stress transcription factor B-2b [Prunus mume]
				Putative ALA-interacting subunit 4 OS=Arabidopsis thaliana OX=3702 GN=ALIS4 PE=2 SV=2	PREDICTED: putative ALA-interacting subunit 4 [Prunus mume]
				--	hypothetical protein PRUPE_6G302300 [Prunus persica]
				--	uncharacterized protein LOC110766661 [Prunus avium]
				Scopoletin glucosyltransferase OS=Nicotiana tabacum OX=4097 GN=TOGT1 PE=1 SV=1	PREDICTED: scopoletin glucosyltransferase-like [Prunus mume]
				--	macrophage migration inhibitory factor homolog [Prunus persica]
				--	uncharacterized protein LOC110749356 [Prunus avium]
				--	arabinogalactan peptide 22-like [Prunus persica]
				Dicarboxylate transporter 1, chloroplastic OS=Arabidopsis thaliana OX=3702 GN=DIT1 PE=1 SV=1	PREDICTED: dicarboxylate transporter 1, chloroplastic [Prunus mume]
				Heat stress transcription factor A-6b OS=Arabidopsis thaliana OX=3702 GN=HSFA6b PE=2 SV=1	PREDICTED: heat stress transcription factor A-6b [Prunus mume]
				--	PREDICTED: uncharacterized protein LOC103339758 [Prunus mume]
				GDSL esterase/lipase At4g10955 OS=Arabidopsis thaliana OX=3702 GN=At4g10955 PE=2 SV=1	GDSL esterase/lipase At4g10955 [Prunus persica]
				Enoyl-[acyl-carrier-protein] reductase [NADH], chloroplastic OS=Arabidopsis thaliana OX=3702 GN=MOD1 PE=1 SV=1	hypothetical protein PRUPE_6G015200 [Prunus persica]
				GTP-binding protein YPTM2 OS=Zea mays OX=4577 GN=YPTM2 PE=2 SV=1	PREDICTED: GTP-binding protein YPTM2-like [Prunus mume]
				--	hypothetical protein PRUPE_1G469700 [Prunus persica]
				Uncharacterized mitochondrial protein AtMg00300 OS=Arabidopsis thaliana OX=3702 GN=AtMg00300 PE=4 SV=1	hypothetical protein VITISV_020673 [Vitis vinifera]
				Heat shock factor protein HSF30 OS=Solanum peruvianum OX=4082 GN=HSF30 PE=2 SV=1	heat shock factor protein HSF30 isoform X1 [Prunus avium]
				--	uncharacterized protein LOC18781509 [Prunus persica]
				Theobromine synthase 2 OS=Coffea arabica OX=13443 GN=CTS2 PE=1 SV=1	salicylate carboxymethyltransferase-like [Prunus persica]
				Probable small nuclear ribonucleoprotein G OS=Arabidopsis thaliana OX=3702 GN=At2g23930 PE=3 SV=1	PREDICTED: probable small nuclear ribonucleoprotein G [Prunus mume]
				--	uncharacterized protein LOC109950846 [Prunus persica]
				D-3-phosphoglycerate dehydrogenase 1, chloroplastic OS=Arabidopsis thaliana OX=3702 GN=PGDH1 PE=1 SV=1	D-3-phosphoglycerate dehydrogenase 1, chloroplastic [Prunus persica]
				Leucine-rich repeat protein 1 OS=Arabidopsis thaliana OX=3702 GN=LRR1 PE=1 SV=1	PREDICTED: somatic embryogenesis receptor kinase 1-like [Prunus mume]
				Photosystem II core complex proteins psbY, chloroplastic OS=Spinacia oleracea OX=3562 GN=PSBY PE=1 SV=2	hypothetical protein PRUPE_5G159900 [Prunus persica]
				Nuclear transport factor 2B OS=Arabidopsis thaliana OX=3702 GN=NTF2B PE=1 SV=1	nuclear transport factor 2 [Prunus persica]
				Chalcone--flavonone isomerase OS=Pyrus communis OX=23211 GN=CHI PE=2 SV=1	chalcone isomerase [Prunus cerasifera]
				--	PREDICTED: eukaryotic translation initiation factor 3 subunit J-like [Prunus mume]
				Plastidial pyruvate kinase 2 OS=Arabidopsis thaliana OX=3702 GN=PKP2 PE=1 SV=1	plastidial pyruvate kinase 2 [Prunus persica]
				--	PREDICTED: UPF0235 protein C15orf40-like [Prunus mume]
				E3 ubiquitin-protein ligase MPSR1 OS=Arabidopsis thaliana OX=3702 GN=MPSR1 PE=1 SV=1	PREDICTED: E3 ubiquitin-protein ligase RING1-like [Prunus mume]
				Uridine kinase-like protein 5 OS=Arabidopsis thaliana OX=3702 GN=UKL5 PE=2 SV=1	uridine kinase-like protein 5 isoform X2 [Prunus persica]
				Protein DETOXIFICATION 46, chloroplastic OS=Arabidopsis thaliana OX=3702 GN=DTX46 PE=2 SV=1	PREDICTED: protein DETOXIFICATION 46, chloroplastic-like [Prunus mume]
				Omega-3 fatty acid desaturase, chloroplastic OS=Sesamum indicum OX=4182 GN=FAD7 PE=2 SV=1	omega-3 fatty acid desaturase, chloroplastic [Prunus persica]
				Choline/ethanolaminephosphotransferase 1 OS=Arabidopsis thaliana OX=3702 GN=AAPT1 PE=1 SV=1	PREDICTED: choline/ethanolaminephosphotransferase 1-like [Prunus mume]
				Serine/threonine-protein kinase BSK3 OS=Arabidopsis thaliana OX=3702 GN=BSK3 PE=1 SV=1	PREDICTED: probable serine/threonine-protein kinase At5g41260 isoform X2 [Prunus mume]
				Glutathione S-transferase U17 OS=Arabidopsis thaliana OX=3702 GN=GSTU17 PE=2 SV=1	glutathione S-transferase U17 [Prunus persica]
				Quinone-oxidoreductase homolog, chloroplastic OS=Spinacia oleracea OX=3562 GN=QOR PE=1 SV=1	putative quinone-oxidoreductase homolog, chloroplastic [Prunus persica]
				Dolichyl-diphosphooligosaccharide--protein glycosyltransferase subunit 4A OS=Oryza sativa subsp. japonica OX=39947 GN=OST4A PE=3 SV=1	hypothetical protein PAHAL_B04664 [Panicum hallii]
				--	uncharacterized protein LOC18785836 [Prunus persica]
				--	PREDICTED: activator of 90 kDa heat shock protein ATPase homolog [Prunus mume]
				RING-H2 finger protein ATL48 OS=Arabidopsis thaliana OX=3702 GN=ATL48 PE=1 SV=2	hypothetical protein PRUPE_5G177100 [Prunus persica]
				Mitochondrial carnitine/acylcarnitine carrier-like protein OS=Arabidopsis thaliana OX=3702 GN=BOU PE=1 SV=1	mitochondrial carnitine/acylcarnitine carrier-like protein [Prunus persica]
				--	PREDICTED: uncharacterized protein LOC103330044 [Prunus mume]
				--	hypothetical protein PRUPE_1G245000 [Prunus persica]
				--	uncharacterized protein LOC18792397 [Prunus persica]
				3-phosphoshikimate 1-carboxyvinyltransferase, chloroplastic OS=Petunia hybrida OX=4102 PE=1 SV=1	3-phosphoshikimate 1-carboxyvinyltransferase 2 [Prunus persica]
				LRR receptor-like serine/threonine-protein kinase EFR OS=Arabidopsis thaliana OX=3702 GN=EFR PE=1 SV=1	LRR receptor-like serine/threonine-protein kinase EFR [Prunus persica]
				--	PREDICTED: uncharacterized protein LOC103318891 [Prunus mume]
				Auxin-responsive protein IAA26 OS=Arabidopsis thaliana OX=3702 GN=IAA26 PE=1 SV=2	auxin-responsive protein IAA26-like [Prunus avium]
				11-beta-hydroxysteroid dehydrogenase-like 4B OS=Arabidopsis thaliana OX=3702 GN=HSD7 PE=2 SV=2	PREDICTED: 11-beta-hydroxysteroid dehydrogenase-like 4A [Prunus mume]
				Exocyst complex component EXO70E2 OS=Arabidopsis thaliana OX=3702 GN=EXO70E2 PE=1 SV=1	PREDICTED: exocyst complex component EXO70B1 [Prunus mume]
				--	uncharacterized protein LOC110750244 [Prunus avium]
				Linamarin synthase 2 OS=Manihot esculenta OX=3983 GN=UGT85K5 PE=1 SV=1	PREDICTED: 7-deoxyloganetin glucosyltransferase-like [Prunus mume]
				F-box protein At1g67340 OS=Arabidopsis thaliana OX=3702 GN=At1g67340 PE=1 SV=1	F-box protein At1g67340 [Prunus persica]
				Photosystem I reaction center subunit IV B, chloroplastic OS=Nicotiana sylvestris OX=4096 GN=PSAEB PE=1 SV=1	PREDICTED: photosystem I reaction center subunit IV B, chloroplastic [Prunus mume]
				--	PREDICTED: uncharacterized protein LOC103328853 [Prunus mume]
				Glucan endo-1,3-beta-glucosidase OS=Triticum aestivum OX=4565 GN=GLC1 PE=2 SV=1	glucan endo-1,3-beta-glucosidase [Prunus persica]
				Zinc finger protein JACKDAW OS=Arabidopsis thaliana OX=3702 GN=JKD PE=1 SV=1	PREDICTED: zinc finger protein JACKDAW [Prunus mume]
				Histidine-containing phosphotransfer protein 1 OS=Oryza sativa subsp. japonica OX=39947 GN=AHP1 PE=2 SV=1	hypothetical protein PRUPE_6G124800 [Prunus persica]
				Phospholipase A1-IIdelta OS=Arabidopsis thaliana OX=3702 GN=At2g42690 PE=1 SV=1	PREDICTED: phospholipase A1-IIdelta [Prunus mume]
				Ankyrin repeat-containing protein At5g02620 OS=Arabidopsis thaliana OX=3702 GN=At5g02620 PE=1 SV=1	ankyrin repeat-containing protein At5g02620 [Prunus persica]
				--	uncharacterized protein LOC18766170 [Prunus persica]
				VAN3-binding protein OS=Arabidopsis thaliana OX=3702 GN=VAB PE=1 SV=1	VAN3-binding protein [Prunus persica]
				Rust resistance kinase Lr10 OS=Triticum aestivum OX=4565 GN=LRK10 PE=2 SV=1	PREDICTED: rust resistance kinase Lr10-like [Prunus mume]
				#N/A	#N/A
				--	PREDICTED: uncharacterized protein LOC103321846 [Prunus mume]
				E3 ubiquitin-protein ligase WAV3 OS=Arabidopsis thaliana OX=3702 GN=WAV3 PE=1 SV=1	PREDICTED: uncharacterized protein LOC103319418 [Prunus mume]
				--	PREDICTED: uncharacterized protein LOC103326315 [Prunus mume]
				Proteinaceous RNase P 2 OS=Arabidopsis thaliana OX=3702 GN=PRORP2 PE=1 SV=1	PREDICTED: proteinaceous RNase P 2 [Prunus mume]
				Probable LRR receptor-like serine/threonine-protein kinase At1g63430 OS=Arabidopsis thaliana OX=3702 GN=At1g63430 PE=2 SV=1	PREDICTED: probable inactive receptor-like protein kinase At3g56050 [Prunus mume]
				BAG family molecular chaperone regulator 6 OS=Arabidopsis thaliana OX=3702 GN=BAG6 PE=1 SV=1	BAG family molecular chaperone regulator 6 [Prunus persica]
				TMV resistance protein N OS=Nicotiana glutinosa OX=35889 GN=N PE=1 SV=1	PREDICTED: TMV resistance protein N-like [Prunus mume]
				--	uncharacterized protein LOC18792885 [Prunus persica]
				EG45-like domain containing protein OS=Citrus jambhiri OX=64884 GN=CjBAp12 PE=1 SV=1	PREDICTED: EG45-like domain containing protein [Prunus mume]
				Dof zinc finger protein DOF1.2 OS=Arabidopsis thaliana OX=3702 GN=DOF1.2 PE=2 SV=1	PREDICTED: dof zinc finger protein DOF3.5 [Prunus mume]
				Putative disease resistance protein RGA4 OS=Solanum bulbocastanum OX=147425 GN=RGA4 PE=2 SV=1	disease resistance protein RGA2 [Prunus persica]
				Inositol hexakisphosphate and diphosphoinositol-pentakisphosphate kinase VIP1 OS=Arabidopsis thaliana OX=3702 GN=VIP1 PE=1 SV=1	inositol hexakisphosphate and diphosphoinositol-pentakisphosphate kinase VIP1-like isoform X2 [Prunus avium]
				Flavonol synthase/flavanone 3-hydroxylase OS=Malus domestica OX=3750 GN=FLS PE=2 SV=1	flavonol synthase/flavanone 3-hydroxylase [Prunus persica]
				--	PREDICTED: uncharacterized protein LOC103325271 [Prunus mume]
				Protein NEN1 OS=Arabidopsis thaliana OX=3702 GN=NEN1 PE=2 SV=1	unnamed protein product, partial [Vitis vinifera]
				Dynein 8 kDa light chain, flagellar outer arm OS=Chlamydomonas reinhardtii OX=3055 PE=1 SV=1	PREDICTED: dynein light chain LC6, flagellar outer arm-like [Prunus mume]
				--	PREDICTED: metallothiol transferase FosB-like [Prunus mume]
				--	PREDICTED: diacylglycerol kinase theta [Prunus mume]
				Probable receptor-like protein kinase At2g39360 OS=Arabidopsis thaliana OX=3702 GN=At2g39360 PE=1 SV=1	probable receptor-like protein kinase At2g39360 [Prunus persica]
				--	uncharacterized protein LOC110751750 [Prunus avium]
				Transcription factor MYB73 OS=Arabidopsis thaliana OX=3702 GN=MYB73 PE=1 SV=1	PREDICTED: transcription factor MYB44-like [Prunus mume]
				--	PREDICTED: uncharacterized protein LOC103339406 [Prunus mume]
				Ankyrin repeat-containing protein NPR4 OS=Oryza sativa subsp. japonica OX=39947 GN=NPR4 PE=2 SV=1	hypothetical protein PRUPE_3G237500 [Prunus persica]
				Aldehyde dehydrogenase family 3 member I1, chloroplastic OS=Arabidopsis thaliana OX=3702 GN=ALDH3I1 PE=1 SV=2	PREDICTED: aldehyde dehydrogenase family 3 member H1 isoform X1 [Prunus mume]
				PLASMODESMATA CALLOSE-BINDING PROTEIN 5 OS=Arabidopsis thaliana OX=3702 GN=PDCB5 PE=1 SV=2	PLASMODESMATA CALLOSE-BINDING PROTEIN 5 [Prunus persica]
				Pleiotropic drug resistance protein 2 OS=Nicotiana plumbaginifolia OX=4092 GN=PDR2 PE=2 SV=1	pleiotropic drug resistance protein 2 [Prunus persica]
				Major allergen Pru ar 1 OS=Prunus armeniaca OX=36596 PE=1 SV=1	major allergen Pru ar 1 [Prunus persica]
				TMV resistance protein N OS=Nicotiana glutinosa OX=35889 GN=N PE=1 SV=1	TMV resistance protein N-like [Prunus avium]
				Auxin-responsive protein SAUR72 OS=Arabidopsis thaliana OX=3702 GN=SAUR72 PE=2 SV=1	auxin-responsive protein SAUR50 [Prunus avium]
				Microtubule-associated protein RP/EB family member 1B OS=Arabidopsis thaliana OX=3702 GN=EB1B PE=1 SV=1	PREDICTED: microtubule-associated protein RP/EB family member 1A [Prunus mume]
				--	uncharacterized protein LOC110766442 [Prunus avium]
				Probable WRKY transcription factor 7 OS=Arabidopsis thaliana OX=3702 GN=WRKY7 PE=1 SV=1	probable WRKY transcription factor 7 isoform X1 [Prunus avium]
				--	PREDICTED: uncharacterized protein LOC103322072 [Prunus mume]
				--	PREDICTED: uncharacterized protein LOC103320911 [Prunus mume]
				--	hypothetical protein PRUPE_6G185500 [Prunus persica]
				--	PREDICTED: uncharacterized protein LOC103341283 isoform X1 [Prunus mume]
				Wall-associated receptor kinase-like 14 OS=Arabidopsis thaliana OX=3702 GN=WAKL14 PE=2 SV=2	PREDICTED: wall-associated receptor kinase-like 14 [Prunus mume]
				Probable LRR receptor-like serine/threonine-protein kinase At1g07650 OS=Arabidopsis thaliana OX=3702 GN=At1g07650 PE=1 SV=1	PREDICTED: probable LRR receptor-like serine/threonine-protein kinase At1g07650 isoform X1 [Prunus mume]
				TMV resistance protein N OS=Nicotiana glutinosa OX=35889 GN=N PE=1 SV=1	hypothetical protein PRUPE_8G032000 [Prunus persica]
				Ribulose bisphosphate carboxylase small chain, chloroplastic OS=Pyrus pyrifolia OX=3767 GN=RBCS PE=2 SV=1	ribulose bisphosphate carboxylase small chain, chloroplastic [Prunus persica]
				--	uncharacterized protein LOC110767569 [Prunus avium]
				Putative clathrin assembly protein At2g25430 OS=Arabidopsis thaliana OX=3702 GN=At2g25430 PE=1 SV=2	PREDICTED: putative clathrin assembly protein At2g25430 [Prunus mume]
				TMV resistance protein N OS=Nicotiana glutinosa OX=35889 GN=N PE=1 SV=1	TMV resistance protein N [Prunus persica]
				Abscisic acid 8&apos;-hydroxylase 1 OS=Arabidopsis thaliana OX=3702 GN=CYP707A1 PE=2 SV=1	abscisic acid 8&apos;-hydroxylase 1 [Prunus persica]
				Chlorophyllase-1 OS=Arabidopsis thaliana OX=3702 GN=CLH1 PE=1 SV=1	chlorophyllase-1 [Prunus persica]
				--	PREDICTED: uncharacterized protein LOC103321205 [Prunus mume]
				Serine/threonine-protein kinase EDR1 OS=Arabidopsis thaliana OX=3702 GN=EDR1 PE=1 SV=1	PREDICTED: RGS domain-containing serine/threonine-protein kinase A-like [Prunus mume]
				Putative 4-hydroxy-4-methyl-2-oxoglutarate aldolase 3 OS=Arabidopsis thaliana OX=3702 GN=At5g56260 PE=1 SV=1	hypothetical protein PRUPE_6G036500 [Prunus persica]
				--	uncharacterized protein LOC18776945 [Prunus persica]
				U-box domain-containing protein 29 OS=Arabidopsis thaliana OX=3702 GN=PUB29 PE=1 SV=1	PREDICTED: U-box domain-containing protein 28-like [Prunus mume]
				Probable phospholipid-transporting ATPase 8 OS=Arabidopsis thaliana OX=3702 GN=ALA8 PE=3 SV=1	probable phospholipid-transporting ATPase 8 [Prunus persica]
				Eukaryotic initiation factor 4A-2 OS=Nicotiana plumbaginifolia OX=4092 PE=2 SV=1	PREDICTED: eukaryotic initiation factor 4A-14-like [Prunus mume]
				Flavanone 3-dioxygenase 3 OS=Oryza sativa subsp. japonica OX=39947 GN=F3H-3 PE=1 SV=1	flavanone 3-dioxygenase 3-like [Prunus avium]
				Protein BPS1, chloroplastic OS=Arabidopsis thaliana OX=3702 GN=BPS1 PE=2 SV=1	PREDICTED: protein BPS1, chloroplastic-like [Prunus mume]
				2-alkenal reductase (NADP(+)-dependent) OS=Nicotiana tabacum OX=4097 GN=DBR PE=1 SV=1	PREDICTED: 2-alkenal reductase (NADP(+)-dependent)-like isoform X1 [Prunus mume]
				Transcription factor PIF3 OS=Arabidopsis thaliana OX=3702 GN=PIF3 PE=1 SV=1	bHLH transcription factor [Prunus pseudocerasus]
				RING-H2 finger protein ATL56 OS=Arabidopsis thaliana OX=3702 GN=ATL56 PE=2 SV=1	RING-H2 finger protein ATL56-like [Prunus avium]
				--	PREDICTED: uncharacterized protein LOC103329804 isoform X2 [Prunus mume]
				--	uncharacterized protein LOC18780973 [Prunus persica]
				Peptidyl-prolyl cis-trans isomerase FKBP16-4, chloroplastic OS=Arabidopsis thaliana OX=3702 GN=FKBP16-4 PE=1 SV=1	PREDICTED: peptidyl-prolyl cis-trans isomerase FKBP16-4, chloroplastic [Prunus mume]
				Non-specific phospholipase C6 OS=Arabidopsis thaliana OX=3702 GN=NPC6 PE=2 SV=1	PREDICTED: non-specific phospholipase C6 [Prunus mume]
				Heptahelical transmembrane protein 2 OS=Arabidopsis thaliana OX=3702 GN=HHP2 PE=2 SV=1	heptahelical transmembrane protein 2-like isoform X1 [Prunus avium]
				Protein ENHANCED DISEASE RESISTANCE 2 OS=Arabidopsis thaliana OX=3702 GN=EDR2 PE=2 SV=1	uncharacterized protein LOC18784401 isoform X1 [Prunus persica]
				--	PREDICTED: uncharacterized protein LOC103324219 [Prunus mume]
				Uncharacterized protein At5g39865 OS=Arabidopsis thaliana OX=3702 GN=At5g39865 PE=2 SV=1	uncharacterized protein At3g28850 [Prunus persica]
				Protein DETOXIFICATION 29 OS=Arabidopsis thaliana OX=3702 GN=DTX29 PE=1 SV=1	PREDICTED: protein DETOXIFICATION 29-like [Prunus mume]
				Calmodulin binding protein PICBP OS=Arabidopsis thaliana OX=3702 GN=PICBP PE=2 SV=1	dentin sialophosphoprotein [Prunus persica]
				Bidirectional sugar transporter SWEET4 OS=Oryza sativa subsp. japonica OX=39947 GN=SWEET4 PE=2 SV=1	PREDICTED: bidirectional sugar transporter SWEET4-like [Prunus mume]
				Probable WRKY transcription factor 75 OS=Arabidopsis thaliana OX=3702 GN=WRKY75 PE=2 SV=1	probable WRKY transcription factor 75 [Prunus persica]
				PLASMODESMATA CALLOSE-BINDING PROTEIN 3 OS=Arabidopsis thaliana OX=3702 GN=PDCB3 PE=1 SV=1	PLASMODESMATA CALLOSE-BINDING PROTEIN 3 [Prunus persica]
				ABC transporter B family member 1 OS=Arabidopsis thaliana OX=3702 GN=ABCB1 PE=1 SV=1	ABC transporter B family member 1 [Prunus persica]
				MLO-like protein 6 OS=Arabidopsis thaliana OX=3702 GN=MLO6 PE=2 SV=2	MLO-like protein 6 [Prunus persica]
				Protein LYK5 OS=Arabidopsis thaliana OX=3702 GN=LYK5 PE=2 SV=1	PREDICTED: protein LYK5 [Prunus mume]
				--	uncharacterized protein LOC110762790 [Prunus avium]
				--	uncharacterized protein LOC18770718 [Prunus persica]
				--	PREDICTED: extensin-2-like, partial [Prunus mume]
				Protein DETOXIFICATION 16 OS=Arabidopsis thaliana OX=3702 GN=DTX16 PE=2 SV=1	PREDICTED: protein DETOXIFICATION 16-like isoform X1 [Prunus mume]
				--	PREDICTED: uncharacterized protein LOC103441648 [Malus domestica]
				TMV resistance protein N OS=Nicotiana glutinosa OX=35889 GN=N PE=1 SV=1	hypothetical protein PRUPE_1G162200 [Prunus persica]
				Caffeoylshikimate esterase OS=Arabidopsis thaliana OX=3702 GN=CSE PE=1 SV=1	caffeoylshikimate esterase [Prunus persica]
				--	uncharacterized protein LOC18777429 [Prunus persica]
				Trihelix transcription factor PTL OS=Arabidopsis thaliana OX=3702 GN=PTL PE=2 SV=1	trihelix transcription factor PTL [Prunus persica]
				Malate dehydrogenase [NADP], chloroplastic OS=Medicago sativa OX=3879 GN=MDH1 PE=2 SV=1	PREDICTED: malate dehydrogenase [NADP], chloroplastic [Prunus mume]
				G-type lectin S-receptor-like serine/threonine-protein kinase At4g27290 OS=Arabidopsis thaliana OX=3702 GN=At4g27290 PE=3 SV=4	LOW QUALITY PROTEIN: uncharacterized protein LOC18781335 [Prunus persica]
				Cyclic nucleotide-gated ion channel 1 OS=Arabidopsis thaliana OX=3702 GN=CNGC1 PE=1 SV=1	uncharacterized protein LOC110761081 isoform X1 [Prunus avium]
				Putative disease resistance RPP13-like protein 1 OS=Arabidopsis thaliana OX=3702 GN=RPPL1 PE=3 SV=1	putative disease resistance RPP13-like protein 1 [Prunus persica]
				Probable WRKY transcription factor 41 OS=Arabidopsis thaliana OX=3702 GN=WRKY41 PE=2 SV=2	PREDICTED: probable WRKY transcription factor 53 [Prunus mume]
				Ubiquitin-conjugating enzyme E2 32 OS=Arabidopsis thaliana OX=3702 GN=UBC32 PE=2 SV=1	ubiquitin-conjugating enzyme E2 32-like, partial [Prunus avium]
				NADPH:quinone oxidoreductase OS=Arabidopsis thaliana OX=3702 GN=NQR PE=1 SV=1	PREDICTED: NADPH:quinone oxidoreductase-like [Prunus mume]
				Arginine decarboxylase OS=Pisum sativum OX=3888 PE=2 SV=1	arginine decarboxylase [Prunus persica]
				--	Uncharacterized protein TCM_029816 [Theobroma cacao]
				Leucoanthocyanidin reductase OS=Desmodium uncinatum OX=225101 GN=LAR PE=1 SV=1	PREDICTED: leucoanthocyanidin reductase-like [Prunus mume]
				Rust resistance kinase Lr10 OS=Triticum aestivum OX=4565 GN=LRK10 PE=2 SV=1	PREDICTED: rust resistance kinase Lr10-like isoform X2 [Prunus mume]
				--	structural maintenance of chromosomes protein 1A-like isoform X2 [Prunus avium]
				Serine/threonine-protein kinase-like protein CCR4 OS=Arabidopsis thaliana OX=3702 GN=CCR4 PE=1 SV=1	PREDICTED: serine/threonine-protein kinase-like protein CCR4 [Prunus mume]
				--	PREDICTED: uncharacterized protein LOC103341975 [Prunus mume]
				--	uncharacterized protein LOC18776914 [Prunus persica]
				3-oxo-Delta(4,5)-steroid 5-beta-reductase OS=Arabidopsis thaliana OX=3702 GN=VEP1 PE=1 SV=1	PREDICTED: 3-oxo-Delta(4,5)-steroid 5-beta-reductase-like isoform X1 [Prunus mume]
				--	PREDICTED: uncharacterized protein LOC103324979 [Prunus mume]
				Sugar transporter ERD6-like 7 OS=Arabidopsis thaliana OX=3702 GN=At2g48020 PE=2 SV=2	PREDICTED: sugar transporter ERD6-like 7 [Prunus mume]
				Binding partner of ACD11 1 OS=Arabidopsis thaliana OX=3702 GN=BPA1 PE=1 SV=1	PREDICTED: binding partner of ACD11 1 isoform X2 [Prunus mume]
				Short-chain dehydrogenase TIC 32, chloroplastic OS=Arabidopsis thaliana OX=3702 GN=TIC32 PE=2 SV=1	dehydrogenase/reductase SDR family member on chromosome X isoform X1 [Prunus persica]
				Probable L-type lectin-domain containing receptor kinase VI.1 OS=Arabidopsis thaliana OX=3702 GN=LECRK61 PE=2 SV=1	probable L-type lectin-domain containing receptor kinase VI.1 [Prunus persica]
				Abscisic acid 8&apos;-hydroxylase 1 OS=Arabidopsis thaliana OX=3702 GN=CYP707A1 PE=2 SV=1	abscisic acid 8&apos;-hydroxylase 1 [Prunus persica]
				Translationally-controlled tumor protein homolog OS=Fragaria ananassa OX=3747 GN=TCTP PE=2 SV=1	PREDICTED: translationally-controlled tumor protein homolog [Prunus mume]
				Glutathione S-transferase F9 OS=Arabidopsis thaliana OX=3702 GN=GSTF9 PE=1 SV=1	PREDICTED: glutathione S-transferase F9-like [Prunus mume]
				Small heat shock protein, chloroplastic OS=Pisum sativum OX=3888 GN=HSP21 PE=2 SV=1	small heat shock protein, chloroplastic [Prunus persica]
				Pectin acetylesterase 8 OS=Arabidopsis thaliana OX=3702 GN=PAE8 PE=2 SV=1	PREDICTED: pectin acetylesterase 8-like isoform X2 [Prunus mume]
				Light-harvesting complex-like protein OHP1, chloroplastic OS=Arabidopsis thaliana OX=3702 GN=OHP1 PE=1 SV=1	light-harvesting complex-like protein OHP1, chloroplastic [Prunus persica]
				Probable LRR receptor-like serine/threonine-protein kinase At2g16250 OS=Arabidopsis thaliana OX=3702 GN=At2g16250 PE=2 SV=1	PREDICTED: probable LRR receptor-like serine/threonine-protein kinase At2g16250 [Prunus mume]
				--	PREDICTED: uncharacterized protein LOC103319705 [Prunus mume]
				--	uncharacterized protein LOC110749927 [Prunus avium]
				Root phototropism protein 2 OS=Arabidopsis thaliana OX=3702 GN=RPT2 PE=1 SV=2	hypothetical protein PRUPE_6G039200 [Prunus persica]
				--	PREDICTED: uncharacterized protein LOC103320104 [Prunus mume]
				--	PREDICTED: uncharacterized protein LOC103337181 [Prunus mume]
				BEL1-like homeodomain protein 8 OS=Arabidopsis thaliana OX=3702 GN=BLH8 PE=1 SV=1	PREDICTED: BEL1-like homeodomain protein 9 [Prunus mume]
				Protein DJ-1 homolog D OS=Arabidopsis thaliana OX=3702 GN=DJ1D PE=1 SV=1	PREDICTED: protein DJ-1 homolog D-like [Prunus mume]
				Abscisic acid receptor PYL4 OS=Arabidopsis thaliana OX=3702 GN=PYL4 PE=1 SV=1	PREDICTED: abscisic acid receptor PYL4 [Prunus mume]
				Putative laccase-9 OS=Oryza sativa subsp. japonica OX=39947 GN=LAC9 PE=3 SV=1	PREDICTED: laccase-15-like [Prunus mume]
				Potassium transporter 4 OS=Arabidopsis thaliana OX=3702 GN=POT4 PE=1 SV=2	PREDICTED: potassium transporter 4 [Prunus mume]
				Arogenate dehydrogenase 1, chloroplastic OS=Arabidopsis thaliana OX=3702 GN=TYRAAT1 PE=1 SV=1	arogenate dehydrogenase 1, chloroplastic [Prunus persica]
				NAC domain-containing protein 72 OS=Arabidopsis thaliana OX=3702 GN=NAC072 PE=2 SV=1	NAC domain-containing protein 72 [Prunus persica]
				Protein ENHANCED DISEASE RESISTANCE 2 OS=Arabidopsis thaliana OX=3702 GN=EDR2 PE=2 SV=1	uncharacterized protein LOC18784401 isoform X1 [Prunus persica]
				Inorganic pyrophosphatase 2 OS=Arabidopsis thaliana OX=3702 GN=At1g17710 PE=2 SV=1	inorganic pyrophosphatase 2-like [Prunus avium]
				--	uncharacterized protein LOC18790725 [Prunus persica]
				Probable receptor-like protein kinase At2g42960 OS=Arabidopsis thaliana OX=3702 GN=At2g42960 PE=3 SV=1	PREDICTED: probable receptor-like protein kinase At2g42960 [Prunus mume]
				--	hypothetical protein PRUPE_6G068300 [Prunus persica]
				Disease resistance protein RPM1 OS=Arabidopsis thaliana OX=3702 GN=RPM1 PE=1 SV=1	PREDICTED: disease resistance protein RPM1-like [Pyrus x bretschneideri]
				--	PREDICTED: uncharacterized protein LOC103330686 [Prunus mume]
				Nodulin-related protein 1 OS=Arabidopsis thaliana OX=3702 GN=NRP1 PE=1 SV=1	transcriptional regulator ATRX homolog [Prunus avium]
				U-box domain-containing protein 19 OS=Arabidopsis thaliana OX=3702 GN=PUB19 PE=2 SV=1	PREDICTED: U-box domain-containing protein 19-like [Prunus mume]
				--	uncharacterized protein LOC18767346 [Prunus persica]
				Protein IQ-DOMAIN 32 OS=Arabidopsis thaliana OX=3702 GN=IQD32 PE=1 SV=3	protein IQ-DOMAIN 32 [Prunus persica]
				Mitogen-activated protein kinase 3 OS=Arabidopsis thaliana OX=3702 GN=MPK3 PE=1 SV=2	mitogen-activated protein kinase 3 [Prunus persica]
				LEAF RUST 10 DISEASE-RESISTANCE LOCUS RECEPTOR-LIKE PROTEIN KINASE-like 1.2 OS=Arabidopsis thaliana OX=3702 GN=LRK10L-1.2 PE=2 SV=3	LEAF RUST 10 DISEASE-RESISTANCE LOCUS RECEPTOR-LIKE PROTEIN KINASE-like 1.2 isoform X1 [Prunus persica]
				--	hypothetical protein PRUPE_1G561600 [Prunus persica]
				--	uncharacterized protein LOC18791226 isoform X1 [Prunus persica]
				UMP-CMP kinase 4 OS=Oryza sativa subsp. japonica OX=39947 GN=Os02g0778400 PE=2 SV=1	UMP-CMP kinase 3 isoform X1 [Prunus persica]
				E3 ubiquitin-protein ligase ORTHRUS 1 OS=Arabidopsis thaliana OX=3702 GN=ORTH1 PE=1 SV=1	putative E3 ubiquitin-protein ligase RING1a [Prunus avium]
				Probable WRKY transcription factor 33 OS=Arabidopsis thaliana OX=3702 GN=WRKY33 PE=1 SV=2	PREDICTED: probable WRKY transcription factor 33 [Prunus mume]
				PHD finger protein ALFIN-LIKE 5 OS=Arabidopsis thaliana OX=3702 GN=AL5 PE=2 SV=1	PREDICTED: PHD finger protein ALFIN-LIKE 4 [Prunus mume]
				--	PREDICTED: uncharacterized protein LOC103341568 [Prunus mume]
				Tubulin alpha chain OS=Prunus dulcis OX=3755 GN=TUBA PE=2 SV=1	PREDICTED: tubulin alpha chain [Elaeis guineensis]
				Inositol-tetrakisphosphate 1-kinase 3 OS=Arabidopsis thaliana OX=3702 GN=ITPK3 PE=1 SV=2	PREDICTED: inositol-tetrakisphosphate 1-kinase 3 isoform X1 [Prunus mume]
				--	uncharacterized protein LOC18778456 isoform X1 [Prunus persica]
				Probable alpha,alpha-trehalose-phosphate synthase [UDP-forming] 10 OS=Arabidopsis thaliana OX=3702 GN=TPS10 PE=2 SV=1	probable alpha,alpha-trehalose-phosphate synthase [UDP-forming] 10 [Prunus avium]
				Tryptophan synthase beta chain 2, chloroplastic OS=Arabidopsis thaliana OX=3702 GN=TSB2 PE=1 SV=2	uncharacterized protein LOC18782681 [Prunus persica]
				Organic cation/carnitine transporter 3 OS=Arabidopsis thaliana OX=3702 GN=OCT3 PE=2 SV=1	organic cation/carnitine transporter 3-like [Prunus avium]
				--	uncharacterized protein LOC18775984 [Prunus persica]
				Protein DMR6-LIKE OXYGENASE 2 OS=Arabidopsis thaliana OX=3702 GN=DLO2 PE=2 SV=1	PREDICTED: protein DMR6-LIKE OXYGENASE 2-like [Prunus mume]
				Calcium-binding protein CML38 OS=Arabidopsis thaliana OX=3702 GN=CML38 PE=2 SV=1	probable calcium-binding protein CML31 [Prunus persica]
				--	PREDICTED: phytoene dehydrogenase, chloroplastic/chromoplastic [Prunus mume]
				Probable LRR receptor-like serine/threonine-protein kinase At1g67720 OS=Arabidopsis thaliana OX=3702 GN=At1g67720 PE=2 SV=1	PREDICTED: probable LRR receptor-like serine/threonine-protein kinase At1g67720 isoform X1 [Prunus mume]
				Chlorophyllase-1 OS=Arabidopsis thaliana OX=3702 GN=CLH1 PE=1 SV=1	chlorophyllase-1 [Prunus persica]
				Flavonoid 3&apos;,5&apos;-methyltransferase OS=Vitis vinifera OX=29760 GN=FAOMT PE=1 SV=1	hypothetical protein PRUPE_1G227100 [Prunus persica]
				Non-functional pseudokinase ZED1 OS=Arabidopsis thaliana OX=3702 GN=ZED1 PE=1 SV=1	non-functional pseudokinase ZED1-like, partial [Prunus avium]
				--	PREDICTED: copper transport protein ATX1 [Prunus mume]
				Nematode resistance protein-like HSPRO2 OS=Arabidopsis thaliana OX=3702 GN=HSPRO2 PE=1 SV=1	PREDICTED: nematode resistance protein-like HSPRO2 [Prunus mume]
				Cytochrome P450 704C1 OS=Pinus taeda OX=3352 GN=CYP704C1 PE=2 SV=1	cytochrome P450 704C1-like isoform X2 [Prunus avium]
				ACT domain-containing protein ACR11 OS=Arabidopsis thaliana OX=3702 GN=ACR11 PE=1 SV=1	ACT domain-containing protein ACR11 [Prunus avium]
				Secoisolariciresinol dehydrogenase (Fragment) OS=Forsythia intermedia OX=55183 PE=1 SV=1	PREDICTED: secoisolariciresinol dehydrogenase isoform X1 [Prunus mume]
				Probable xyloglucan endotransglucosylase/hydrolase protein 23 OS=Arabidopsis thaliana OX=3702 GN=XTH23 PE=2 SV=1	PREDICTED: probable xyloglucan endotransglucosylase/hydrolase protein 23 [Prunus mume]
				--	PREDICTED: uncharacterized protein LOC103339821 [Prunus mume]
				11-beta-hydroxysteroid dehydrogenase-like 2 OS=Arabidopsis thaliana OX=3702 GN=HSD2 PE=3 SV=1	PREDICTED: dehydrogenase/reductase SDR family member 7 [Prunus mume]
				--	uncharacterized protein LOC109949217 [Prunus persica]
				PLASMODESMATA CALLOSE-BINDING PROTEIN 3 OS=Arabidopsis thaliana OX=3702 GN=PDCB3 PE=1 SV=1	PLASMODESMATA CALLOSE-BINDING PROTEIN 3 [Prunus persica]
				--	PREDICTED: uncharacterized protein LOC103337215 [Prunus mume]
				TMV resistance protein N OS=Nicotiana glutinosa OX=35889 GN=N PE=1 SV=1	TMV resistance protein N, partial [Prunus persica]
				Protein plastid transcriptionally active 16, chloroplastic OS=Arabidopsis thaliana OX=3702 GN=PTAC16 PE=1 SV=1	PREDICTED: protein plastid transcriptionally active 16, chloroplastic [Prunus mume]
				Mitochondrial adenine nucleotide transporter ADNT1 OS=Arabidopsis thaliana OX=3702 GN=ADNT1 PE=1 SV=1	mitochondrial adenine nucleotide transporter ADNT1 [Prunus persica]
				--	hypothetical protein PRUPE_6G121400 [Prunus persica]
				--	cysteine-rich and transmembrane domain-containing protein WIH1-like [Prunus avium]
				50S ribosomal protein L17, chloroplastic OS=Arabidopsis thaliana OX=3702 GN=RPL17 PE=2 SV=1	PREDICTED: 50S ribosomal protein L17, chloroplastic [Prunus mume]
				Polyphenol oxidase, chloroplastic OS=Malus domestica OX=3750 PE=2 SV=1	PREDICTED: polyphenol oxidase, chloroplastic-like [Prunus mume]
				--	PREDICTED: uncharacterized protein LOC103338308 [Prunus mume]
				--	titin-like [Prunus persica]
				--	uncharacterized protein LOC18784729 [Prunus persica]
				Calmodulin-binding protein 25 OS=Arabidopsis thaliana OX=3702 GN=CAMBP25 PE=1 SV=1	PREDICTED: calmodulin-binding protein 25-like [Prunus mume]
				--	aldose 1-epimerase [Prunus persica]
				Probable 2-oxoglutarate-dependent dioxygenase At3g49630 OS=Arabidopsis thaliana OX=3702 GN=At3g49630 PE=3 SV=1	2-oxoglutarate-Fe(II) type oxidoreductase [Prunus avium]
				Photosystem II core complex proteins psbY, chloroplastic OS=Spinacia oleracea OX=3562 GN=PSBY PE=1 SV=2	PREDICTED: photosystem II core complex proteins psbY, chloroplastic [Prunus mume]
				Esterase OS=Hevea brasiliensis OX=3981 PE=1 SV=1	esterase [Prunus persica]
				UDP-glucuronate 4-epimerase 1 OS=Arabidopsis thaliana OX=3702 GN=GAE1 PE=1 SV=1	UDP-glucuronate 4-epimerase 1 [Prunus persica]
				Protein SRG1 OS=Arabidopsis thaliana OX=3702 GN=SRG1 PE=2 SV=1	protein SRG1-like [Prunus persica]
				E3 ubiquitin-protein ligase ATL6 OS=Arabidopsis thaliana OX=3702 GN=ATL6 PE=1 SV=2	E3 ubiquitin-protein ligase ATL6 [Prunus persica]
				Abscisic acid receptor PYR1 OS=Arabidopsis thaliana OX=3702 GN=PYR1 PE=1 SV=1	PREDICTED: abscisic acid receptor PYR1 isoform X1 [Prunus mume]
				--	CLAVATA3/ESR (CLE)-related protein TDIF [Prunus persica]
				--	PREDICTED: uncharacterized protein LOC103340804 [Prunus mume]
				Polyadenylate-binding protein RBP47B OS=Arabidopsis thaliana OX=3702 GN=RBP47B PE=2 SV=1	polyadenylate-binding protein RBP47 [Prunus persica]
				E3 ubiquitin-protein ligase XBAT33 OS=Arabidopsis thaliana OX=3702 GN=XBAT33 PE=2 SV=1	E3 ubiquitin-protein ligase XBAT33 isoform X1 [Prunus avium]
				--	PREDICTED: uncharacterized protein LOC103319606 isoform X1 [Prunus mume]
				Aspartyl protease family protein 1 OS=Arabidopsis thaliana OX=3702 GN=APF1 PE=1 SV=1	aspartyl protease family protein 1-like [Prunus avium]
				Ubiquitin carboxyl-terminal hydrolase 12 OS=Arabidopsis thaliana OX=3702 GN=UBP12 PE=1 SV=2	PREDICTED: MATH domain and coiled-coil domain-containing protein At3g58370-like [Prunus mume]
				Patellin-6 OS=Arabidopsis thaliana OX=3702 GN=PATL6 PE=2 SV=1	PREDICTED: patellin-6 [Prunus mume]
				VIN3-like protein 2 OS=Arabidopsis thaliana OX=3702 GN=VIL2 PE=1 SV=1	PREDICTED: VIN3-like protein 2 [Prunus mume]
				Protein BPS1, chloroplastic OS=Arabidopsis thaliana OX=3702 GN=BPS1 PE=2 SV=1	PREDICTED: protein BPS1, chloroplastic-like [Prunus mume]
				--	uncharacterized protein LOC110761562 [Prunus avium]
				AAA-ATPase At2g46620 OS=Arabidopsis thaliana OX=3702 GN=At2g46620 PE=2 SV=1	PREDICTED: AAA-ATPase At2g46620 [Prunus mume]
				Putative clathrin assembly protein At4g40080 OS=Arabidopsis thaliana OX=3702 GN=At4g40080 PE=2 SV=2	PREDICTED: putative clathrin assembly protein At4g40080 [Prunus mume]
				Cytochrome P450 89A9 OS=Arabidopsis thaliana OX=3702 GN=CYP89A9 PE=2 SV=1	cytochrome P450 89A2 [Prunus persica]
				Remorin 4.1 OS=Oryza sativa subsp. japonica OX=39947 GN=REM4.1 PE=1 SV=1	PREDICTED: uncharacterized protein LOC103339377 [Prunus mume]
				Probable xyloglucan galactosyltransferase GT17 OS=Arabidopsis thaliana OX=3702 GN=GT17 PE=2 SV=1	PREDICTED: probable xyloglucan galactosyltransferase GT17 [Prunus mume]
				--	uncharacterized protein LOC18786944 [Prunus persica]
				Calmodulin binding protein PICBP OS=Arabidopsis thaliana OX=3702 GN=PICBP PE=2 SV=1	dentin sialophosphoprotein [Prunus persica]
				Protein JINGUBANG OS=Arabidopsis thaliana OX=3702 GN=JGB PE=1 SV=1	PREDICTED: myosin heavy chain kinase C [Prunus mume]
				Cyclin-dependent protein kinase inhibitor SMR6 OS=Arabidopsis thaliana OX=3702 GN=SMR6 PE=1 SV=1	cyclin-dependent protein kinase inhibitor SMR6 [Prunus persica]
				--	PREDICTED: uncharacterized protein LOC103331279 isoform X4 [Prunus mume]
				Protein STRICTOSIDINE SYNTHASE-LIKE 4 OS=Arabidopsis thaliana OX=3702 GN=SSL4 PE=1 SV=1	PREDICTED: protein STRICTOSIDINE SYNTHASE-LIKE 4-like [Prunus mume]
				Calmodulin binding protein PICBP OS=Arabidopsis thaliana OX=3702 GN=PICBP PE=2 SV=1	dentin sialophosphoprotein [Prunus persica]
				Elongation of fatty acids protein 3-like OS=Arabidopsis thaliana OX=3702 GN=HOS3 PE=2 SV=1	hypothetical protein PRUPE_1G383900 [Prunus persica]
				Putative E3 ubiquitin-protein ligase LIN-1 OS=Lotus japonicus OX=34305 GN=CERBERUS PE=2 SV=2	PREDICTED: putative E3 ubiquitin-protein ligase LIN [Prunus mume]
				GDSL esterase/lipase At5g45920 OS=Arabidopsis thaliana OX=3702 GN=At5g45920 PE=2 SV=1	PREDICTED: GDSL esterase/lipase At5g45920 [Prunus mume]
				LysM domain receptor-like kinase 3 OS=Arabidopsis thaliana OX=3702 GN=LYK3 PE=2 SV=1	lysM domain receptor-like kinase 3 [Prunus persica]
				Protein DEHYDRATION-INDUCED 19 OS=Oryza sativa subsp. japonica OX=39947 GN=DI19-1 PE=2 SV=1	PREDICTED: protein DEHYDRATION-INDUCED 19-like [Prunus mume]
				Probable LRR receptor-like serine/threonine-protein kinase At1g53440 OS=Arabidopsis thaliana OX=3702 GN=At1g53440 PE=2 SV=2	probable LRR receptor-like serine/threonine-protein kinase At1g53430 [Prunus avium]
				Transcription factor MYBS3 OS=Oryza sativa subsp. japonica OX=39947 GN=MYBS3 PE=2 SV=1	PREDICTED: transcription factor MYB1R1 [Prunus mume]
				Probable BOI-related E3 ubiquitin-protein ligase 3 OS=Arabidopsis thaliana OX=3702 GN=BRG3 PE=1 SV=1	PREDICTED: probable BOI-related E3 ubiquitin-protein ligase 3 [Prunus mume]
				--	hypothetical protein PRUPE_8G193800 [Prunus persica]
				Auxilin-related protein 2 OS=Arabidopsis thaliana OX=3702 GN=At4g12770 PE=1 SV=1	PREDICTED: J domain-containing protein required for chloroplast accumulation response 1 isoform X1 [Prunus mume]
				Acid phosphatase 1 OS=Solanum lycopersicum OX=4081 GN=APS1 PE=2 SV=1	PREDICTED: acid phosphatase 1-like isoform X2 [Prunus mume]
				--	aspartate, glycine, lysine and serine-rich protein [Prunus persica]
				Ethylene-responsive transcription factor RAP2-4 OS=Arabidopsis thaliana OX=3702 GN=RAP2-4 PE=1 SV=1	PREDICTED: ethylene-responsive transcription factor RAP2-4 [Prunus mume]
				--	PREDICTED: uncharacterized protein LOC103341962 [Prunus mume]
				Wound-induced protein 1 OS=Solanum tuberosum OX=4113 GN=WUN1 PE=2 SV=1	PREDICTED: wound-induced protein 1-like, partial [Malus domestica]
				Inactive poly [ADP-ribose] polymerase RCD1 OS=Arabidopsis thaliana OX=3702 GN=RCD1 PE=1 SV=1	PREDICTED: probable inactive poly [ADP-ribose] polymerase SRO3 [Prunus mume]
				NAC transcription factor 29 OS=Arabidopsis thaliana OX=3702 GN=NAC029 PE=2 SV=1	PREDICTED: NAC transcription factor 29 [Prunus mume]
				Protein EDS1L OS=Arabidopsis thaliana OX=3702 GN=EDS1 PE=1 SV=1	PREDICTED: protein EDS1L-like [Prunus mume]
				--	hypothetical protein PRUPE_5G044300 [Prunus persica]
				Zinc finger CCCH domain-containing protein 62 OS=Oryza sativa subsp. japonica OX=39947 GN=Os10g0391300 PE=4 SV=2	PREDICTED: zinc finger CCCH domain-containing protein 62 isoform X2 [Prunus mume]
				GEM-like protein 2 OS=Arabidopsis thaliana OX=3702 GN=At4g01600 PE=2 SV=1	GEM-like protein 2 [Prunus avium]
				Protein ASPARTIC PROTEASE IN GUARD CELL 1 OS=Arabidopsis thaliana OX=3702 GN=ASPG1 PE=1 SV=1	protein ASPARTIC PROTEASE IN GUARD CELL 1 [Prunus avium]
				E3 ubiquitin-protein ligase RFI2 OS=Arabidopsis thaliana OX=3702 GN=RFI2 PE=1 SV=2	hypothetical protein PRUPE_1G134800 [Prunus persica]
				LRR receptor-like serine/threonine-protein kinase ERL1 OS=Arabidopsis thaliana OX=3702 GN=ERL1 PE=1 SV=1	LRR receptor-like serine/threonine-protein kinase ERL1 [Prunus persica]
				Myb-related protein 308 OS=Antirrhinum majus OX=4151 GN=MYB308 PE=2 SV=1	PREDICTED: myb-related protein 308-like [Prunus mume]
				DEAD-box ATP-dependent RNA helicase 7 OS=Spinacia oleracea OX=3562 GN=RH7 PE=2 SV=1	hypothetical protein PRUPE_2G284200 [Prunus persica]
				TMV resistance protein N OS=Nicotiana glutinosa OX=35889 GN=N PE=1 SV=1	PREDICTED: TMV resistance protein N-like [Prunus mume]
				--	hypothetical protein PRUPE_6G282100 [Prunus persica]
				Major allergen Pru ar 1 OS=Prunus armeniaca OX=36596 PE=1 SV=1	major allergen Pru ar 1-like [Prunus avium]
				--	uncharacterized protein LOC18784516 [Prunus persica]
				Cytochrome b6-f complex subunit 7 (Fragment) OS=Spinacia oleracea OX=3562 GN=petM PE=1 SV=1	uncharacterized protein LOC18768677 [Prunus persica]
				Protein DETOXIFICATION 16 OS=Arabidopsis thaliana OX=3702 GN=DTX16 PE=2 SV=1	PREDICTED: protein DETOXIFICATION 16-like [Prunus mume]
				Protein indeterminate-domain 5, chloroplastic OS=Arabidopsis thaliana OX=3702 GN=IDD5 PE=1 SV=1	PREDICTED: protein indeterminate-domain 4, chloroplastic [Prunus mume]
				Putative laccase-9 OS=Oryza sativa subsp. japonica OX=39947 GN=LAC9 PE=3 SV=1	PREDICTED: laccase-15-like [Prunus mume]
				Cytochrome b6-f complex iron-sulfur subunit, chloroplastic OS=Pisum sativum OX=3888 GN=petC PE=2 SV=1	PREDICTED: cytochrome b6-f complex iron-sulfur subunit, chloroplastic [Prunus mume]
				RNA-binding protein CP33, chloroplastic OS=Arabidopsis thaliana OX=3702 GN=CP33 PE=2 SV=1	PREDICTED: RNA-binding protein CP33, chloroplastic [Prunus mume]
				Ethylene-responsive transcription factor ERF026 OS=Arabidopsis thaliana OX=3702 GN=ERF026 PE=2 SV=1	PREDICTED: ethylene-responsive transcription factor ERF027 [Prunus mume]
				Glutamine synthetase leaf isozyme, chloroplastic OS=Phaseolus vulgaris OX=3885 PE=2 SV=1	PREDICTED: glutamine synthetase leaf isozyme, chloroplastic [Prunus mume]
				Zinc transporter 6, chloroplastic OS=Arabidopsis thaliana OX=3702 GN=ZIP6 PE=3 SV=1	PREDICTED: zinc transporter 6, chloroplastic [Prunus mume]
				F-box protein At2g02240 OS=Arabidopsis thaliana OX=3702 GN=At2g02240 PE=2 SV=1	putative F-box protein PP2-B12 [Prunus persica]
				--	PREDICTED: uncharacterized protein LOC103329434 isoform X1 [Prunus mume]
				E3 ubiquitin protein ligase DRIP2 OS=Arabidopsis thaliana OX=3702 GN=DRIP2 PE=1 SV=1	PREDICTED: E3 ubiquitin protein ligase DRIP2-like [Prunus mume]
				--	PREDICTED: uncharacterized protein LOC103328140 [Prunus mume]
				--	uncharacterized protein LOC110771451 [Prunus avium]
				Phospholipase A1-Igamma2, chloroplastic OS=Arabidopsis thaliana OX=3702 GN=At2g30550 PE=1 SV=2	PREDICTED: uncharacterized protein LOC103327539 [Prunus mume]
				7-deoxyloganetin glucosyltransferase OS=Gardenia jasminoides OX=114476 GN=UGT85A24 PE=1 SV=1	PREDICTED: 7-deoxyloganetin glucosyltransferase-like [Prunus mume]
				--	uncharacterized protein LOC18780973 [Prunus persica]
				COP1-interactive protein 1 OS=Arabidopsis thaliana OX=3702 GN=CIP1 PE=1 SV=1	PREDICTED: intracellular protein transport protein USO1 [Prunus mume]
				--	uncharacterized protein LOC18785189 [Prunus persica]
